# Supplementary material for: Serum Metabolomics Reveals Distinct Profiles during Ischemia and Reperfusion in a Porcine Model of Myocardial Ischemia–Reperfusion
Source: Int J Mol Sci. 2022 Jun 16;23(12):6711. doi: 10.3390/ijms23126711 (PMC9223436; doi:10.3390/ijms23126711)
Supplement: Supplementary file 1 [file ijms-23-06711-s001.zip]

Archive with 2 entries (2 files):
- Supplement Table S1.xlsx
- Supplemental Figure S1.pdf
