# Supplementary material for: Serum Metabolomics Reveals Distinct Profiles during Ischemia and Reperfusion in a Porcine Model of Myocardial Ischemia–Reperfusion
Source: Int J Mol Sci. 2022 Jun 16;23(12):6711. doi: 10.3390/ijms23126711 (PMC9223436; doi:10.3390/ijms23126711)
Supplement: Supplementary file 1 [file ijms-23-06711-s001.zip › Supplement Table S1.xlsx]

## Sheet: OrigScale
													SAMPLE_NAME	CHPB-00065	CHPB-00066	CHPB-00067	CHPB-00068	CHPB-00069	CHPB-00070	CHPB-00071	CHPB-00072	CHPB-00073	CHPB-00074	CHPB-00075	CHPB-00076	CHPB-00077	CHPB-00078	CHPB-00079	CHPB-00080	CHPB-00081	CHPB-00082	CHPB-00083	CHPB-00084	CHPB-00085	CHPB-00086	CHPB-00087	CHPB-00088	CHPB-00089	CHPB-00090	CHPB-00091	CHPB-00092
													SAMPLE_ID	6547239	6547240	6547241	6547242	6547243	6547244	6547245	6547246	6547247	6547248	6547249	6547250	6547251	6547252	6547253	6547254	6547255	6547256	6547257	6547258	6547259	6547260	6547261	6547262	6547263	6547264	6547265	6547266
													CLIENT_IDENTIFIER	6204_1	6204_2	6204_5	6204_7	6217_1	6217_2	6217_5	6217_7	6192_1	6192_2	6192_5	6192_7	6254_1	6254_2	6254_5	6254_7	6256_1	6256_2	6256_5	6256_7	6193_1	6193_2	6193_5	6193_7	6660_1	6660_2	6660_5	6660_7
													GROUP	Ctrl	Ctrl	Ctrl	Ctrl	Ctrl	Ctrl	Ctrl	Ctrl	Ctrl	Ctrl	Ctrl	Ctrl	Ctrl	Ctrl	Ctrl	Ctrl	Ctrl	Ctrl	Ctrl	Ctrl	Ctrl	Ctrl	Ctrl	Ctrl	Ctrl	Ctrl	Ctrl	Ctrl
													GROUP_DESCRIPTION	control	control	control	control	control	control	control	control	control	control	control	control	control	control	control	control	control	control	control	control	control	control	control	control	control	control	control	control
													GROUP_ID	Ctrl_Bsl	Ctrl_45min	Ctrl_4h	Ctrl_24h	Ctrl_Bsl	Ctrl_45min	Ctrl_4h	Ctrl_24h	Ctrl_Bsl	Ctrl_45min	Ctrl_4h	Ctrl_24h	Ctrl_Bsl	Ctrl_45min	Ctrl_4h	Ctrl_24h	Ctrl_Bsl	Ctrl_45min	Ctrl_4h	Ctrl_24h	Ctrl_Bsl	Ctrl_45min	Ctrl_4h	Ctrl_24h	Ctrl_Bsl	Ctrl_45min	Ctrl_4h	Ctrl_24h
													SAMPLE_NUMBER	29	30	31	32	33	34	35	36	37	38	39	40	41	42	43	44	45	46	47	48	49	50	51	52	53	54	55	56
													SUBJECT_ID	6204	6204	6204	6204	6217	6217	6217	6217	6192	6192	6192	6192	6254	6254	6254	6254	6256	6256	6256	6256	6193	6193	6193	6193	6660	6660	6660	6660
													TIME	Bsl	45min	4h	24h	Bsl	45min	4h	24h	Bsl	45min	4h	24h	Bsl	45min	4h	24h	Bsl	45min	4h	24h	Bsl	45min	4h	24h	Bsl	45min	4h	24h
													TIME_POINT	baseline	45-min	4-hour	24-hour	baseline	45-min	4-hour	24-hour	baseline	45-min	4-hour	24-hour	baseline	45-min	4-hour	24-hour	baseline	45-min	4-hour	24-hour	baseline	45-min	4-hour	24-hour	baseline	45-min	4-hour	24-hour
PATHWAY_SORTORDER	BIOCHEMICAL	SUPER_PATHWAY	SUB_PATHWAY	COMP_ID	PLATFORM	CHEMICAL_ID	RI	MASS	CAS	PUBCHEM	CHEMSPIDER	KEGG	Group HMDB_ID	Ctrl_Bsl	Ctrl_45min	Ctrl_4h	Ctrl_24h	Ctrl_Bsl	Ctrl_45min	Ctrl_4h	Ctrl_24h	Ctrl_Bsl	Ctrl_45min	Ctrl_4h	Ctrl_24h	Ctrl_Bsl	Ctrl_45min	Ctrl_4h	Ctrl_24h	Ctrl_Bsl	Ctrl_45min	Ctrl_4h	Ctrl_24h	Ctrl_Bsl	Ctrl_45min	Ctrl_4h	Ctrl_24h	Ctrl_Bsl	Ctrl_45min	Ctrl_4h	Ctrl_24h
1522	(12 or 13)-methylmyristate (a15:0 or i15:0)	Lipid	Fatty Acid, Branched	38293	LC/MS Neg	100002344	5499	241.217	2485-71-4	151014	133106			1043531	420292	464213	424917	1631251	582363	712165	661867	1408982	647076	629814	888142	1629189	640613	503332	1285103	1568746	670206	498367	1200668	2147831	2128420	760740	467014	1607904	925797	580169	464769
1527	(14 or 15)-methylpalmitate (a17:0 or i17:0)	Lipid	Fatty Acid, Branched	38768	LC/MS Neg	100002945	5695	269.249						2690665	1612296	1983698	1430626	3417244	2734180	2357419	1575317	3634459	1653801	1824537	1803168	4713032	2382261	2615230	3702491	5883803	1775243	1396041	2751018	5914910	4267706	2561994	1511422	3869351	3323049	2064692	1180026
1532	(16 or 17)-methylstearate (a19:0 or i19:0)	Lipid	Fatty Acid, Branched	38296	LC/MS Neg	100002356	5993	297.28	2724-59-6	3083779	2340933		HMDB37397	252570	221185	232987	150072	308274	303624	241807	170270	287833	173617	195581	239155	383671	210888	278394	475864	441640	197458	136797	385428	386972	260995	282308	115424	272635	281262	221280	160242
1394	(2 or 3)-decenoate (10:1n7 or n8)	Lipid	Medium Chain Fatty Acid	63436	LC/MS Neg	100021502	4990	169.123						59557	54822	63697	45196	50557	38553	60289	20588	67572				58648		34456	166886	85757	52443	29320	105461	95731	72537	68279	32358	40939	38024	41652
1762	(S)-3-hydroxybutyrylcarnitine	Lipid	Fatty Acid Metabolism (Acyl Carnitine, Hydroxy)	52984	LC/MS Pos Early	100009271	2340	248.149						341041	765027	463326	482338	265538	947590	444661	491900	447286	1941387	1472804	586555	166711	404706	471745	466820	168941	2829676	1170001	539387		10636546	1734064	765890	286893	2045371	1584798	701812
4863	(S)-a-amino-omega-caprolactam	Xenobiotics	Food Component/Plant	63339	LC/MS Pos Early	100021329	2378	129.102	21568-87-6	439823	388871	C05328		377423	520174	744121	378362	512974	634114	827448	473697	552183	706099	855906	504412	574083	592600	907763	455691	369823	662810	896769	505357	418374	863010	859269	666595	413310	512825	575150	493099
2173	1,2-dilinoleoyl-GPC (18:2/18:2)	Lipid	Phosphatidylcholine (PC)	52603	LC/MS Pos Late	100008903	2006	782.569	998-06-1	5288075	4450312		HMDB08138	13080440	15516085	10478380	17492540	11725547	13618237	11618275	20486112	24521954	20657408	19536158	21827984	14527604	13314943	11923102	17811768	22291124	19419620	16294022	7403992	14143055	14693644	7693881	11725800	13897995	14447636	12698635	9911708
2255	1,2-dilinoleoyl-GPE (18:2/18:2)*	Lipid	Phosphatidylethanolamine (PE)	53174	LC/MS Pos Late	100009217	2083	740.522		9546812	7825762		HMDB09093		88961		367897			55984	677502		116921	161362	614313				91465		76435	261133	111912	57296	194324	91369	552875			95592	873422
2095	1,2-dipalmitoyl-GPC (16:0/16:0)	Lipid	Phosphatidylcholine (PC)	19130	LC/MS Pos Late	100000657	2365	734.569	63-89-8	452110	398235		HMDB00564	8382340	8264303	7860514	16073503	6472056	7103015	7524740	9327339	8088895	7808752	10071364	8954731	9709297	7952979	9000908	10903641	8669333	8047258	8572559	7934332	6691936	7745677	6690040	8963360	6539911	6311678	6263475	7928102
1128	1,5-anhydroglucitol (1,5-AG)	Carbohydrate	Glycolysis, Gluconeogenesis, and Pyruvate Metabolism	20675	LC/MS Neg	100000580	802	163.061	154-58-5	64960		C07326	HMDB02712	8953935	6077188	7218984	7819487	9797198	6242736	6529111	9043810	7439437	5088795	5213027	8013016	8415503	7065260	7165364	7509307	3646022	2621385	3149633	3879043	8173869	6173459	7176688	9267316	10718405	6169752	6625142	9718765
2617	1-(1-enyl-oleoyl)-GPE (P-18:1)*	Lipid	Lysoplasmalogen	44621	LC/MS Neg	100005372	6250	462.299						107712	81361	101751	201133	89298	89936	122716	294935	113656	97167	175231	301792	231944	88650	91526	136631	304848	97505	167291	200304	93136	144333	137318	157571	96008	94462	74506	72893
2594	1-(1-enyl-palmitoyl)-2-arachidonoyl-GPC (P-16:0/20:4)*	Lipid	Plasmalogen	52689	LC/MS Pos Late	100009014	2154	766.575			24767495		HMDB11220	4681082	4548430	6929819	7407520	3553171	3410605	4118819	4860046	3365314	3079492	4258310	6744367	2807973	2302684	3606078	5635334	2706924	2520519	4172293	5559716	2970467	2619231	5054878	3878798	1995622	1864427	1909811	3329134
2586	1-(1-enyl-palmitoyl)-2-arachidonoyl-GPE (P-16:0/20:4)*	Lipid	Plasmalogen	52673	LC/MS Pos Late	100009002	2270	724.528			24769238		HMDB11352		196839	579590	422394		153876	188404	434836		297256	340866	796951			167611	361586		208725	335086	456658		172896	435778	379866	66773		74671	251927
2595	1-(1-enyl-palmitoyl)-2-linoleoyl-GPC (P-16:0/18:2)*	Lipid	Plasmalogen	52682	LC/MS Pos Late	100009009	2226	742.575			24767486		HMDB11211	5177602	4747613	8297981	7051330	4669297	4759075	5874016	5566292	5580777	4845077	7844523	11288859	4053859	3305736	4661666	8178633	3435746	3263399	6192781	7092991	3507521	3034602	7080306	4440788	2950981	2746991	3392519	4476849
2583	1-(1-enyl-palmitoyl)-2-linoleoyl-GPE (P-16:0/18:2)*	Lipid	Plasmalogen	52677	LC/MS Pos Late	100009069	2351	700.528			24769229		HMDB11343	79562	247852	401775	565404		111388		630876	360953	604861	630365	1572229	105654	82184	108921	538804		256788	293306	415856	109473	247270	242447	654166	91272		103168	902526
2588	1-(1-enyl-palmitoyl)-2-oleoyl-GPC (P-16:0/18:1)*	Lipid	Plasmalogen	52478	LC/MS Pos Late	100009007	2443	744.59						2044139	2011919	2752315	2978544	1892171	2046277	2373852	2278599	2578253	2279996	3250359	4124724	2043268	1808634	2329446	3477838	1817109	1700296	2487027	2621147	1509147	1379790	2768240	1796182	1246835	1227806	1167518	1726325
2582	1-(1-enyl-palmitoyl)-2-oleoyl-GPE (P-16:0/18:1)*	Lipid	Plasmalogen	52477	LC/MS Pos Late	100009005	2600	702.543			24769228		HMDB11342	103888	232549	374638	577549			133860	525084	149450	365096	325643	711446			117297	367615	100929	336229	253531	147092		294105	141527	451597			91760	438645
2585	1-(1-enyl-palmitoyl)-2-palmitoleoyl-GPC (P-16:0/16:1)*	Lipid	Plasmalogen	52713	LC/MS Pos Late	100009160	2218	716.559			24767482		HMDB11207	70517	150049	92392	169068		133502	191693	118795	123476		195459	209108	82648	103881	193767	237933	83928	74860	140938		80602		62265					88806
2584	1-(1-enyl-palmitoyl)-2-palmitoyl-GPC (P-16:0/16:0)*	Lipid	Plasmalogen	52716	LC/MS Pos Late	100009162	2454	718.575		11146967	9322076		HMDB11206	1037399	1014158	1283342	1302902	967684	1017072	1310879	1052493	1145622	1166078	1658185	1585485	1165422	1029751	1258035	1703767	931808	866970	1125857	1121492	846021	838991	974914	744098	736427	654901	734025	932572
2614	1-(1-enyl-palmitoyl)-GPC (P-16:0)*	Lipid	Lysoplasmalogen	52474	LC/MS Pos Late	100002875	1547	480.345		10917802	9093054		HMDB10407	598284	601273	733352	1283527	764809	649011	1044926	1057208	791645	526512	1005322	1428489	696606	620615	829169	1165790	528287	471109	811952	948899	594537	448686	951049	979390	666026	474448	623642	890138
2615	1-(1-enyl-palmitoyl)-GPE (P-16:0)*	Lipid	Lysoplasmalogen	39270	LC/MS Neg	100003000	6285	436.283			10471193			285520	252841	293751	414674	327686	342318	468397	695366	330162	280782	643319	812632	505695	350866	368870	320969	558248	293195	416753	443343	339785	394701	516269	597408	374995	360751	402573	315247
2599	1-(1-enyl-stearoyl)-2-arachidonoyl-GPE (P-18:0/20:4)*	Lipid	Plasmalogen	52475	LC/MS Polar	100008999	753	750.544		9547058	7826008		HMDB05779	1697512	2521284	3108967	2314178	1754855	1595596	1691956	2373650	1923083	2457772	2420249	4222985	1503044	1293639	1143643	2335923	2064543	2213663	1900947	2170679	1504799	1885306	1737164	1640176	989326	1300407	865247	1564127
2591	1-(1-enyl-stearoyl)-2-linoleoyl-GPE (P-18:0/18:2)*	Lipid	Plasmalogen	52748	LC/MS Pos Late	100009225	2633	728.559			24769261		HMDB11376	4249627	6348399	6964215	8383423	3109754	3716559	3578597	9167730	7631028	9717712	9527012	16468739	3020586	3588394	3988360	6820103	3678319	5430550	5025984	4784147	3179968	5082320	3652798	6702425	2785503	3546070	2932588	7383409
2590	1-(1-enyl-stearoyl)-2-oleoyl-GPE (P-18:0/18:1)	Lipid	Plasmalogen	52614	LC/MS Pos Late	100008919	2950	730.575	144371-68-6		24769260		HMDB11375	640740	1077065	1131297	2870712	379201	548771	496662	2083310	850414	1272345	1263070	2861394	283586	275572	390809	996431	617745	853658	787289	764323	400644	712300	398306	1525170	179957	163025	203613	1510198
2619	1-(1-enyl-stearoyl)-GPE (P-18:0)*	Lipid	Lysoplasmalogen	39271	LC/MS Pos Late	100003001	1649	466.329						225745	304516	359308	596751	246864	185627	273396	490765	363580	310773	504877	817998	293524	239191	283856	419230	302586	249204	342280	275181	205093	123941	271240	496134	156072	125355	239559	315494
2428	1-arachidonoyl-GPC (20:4n6)*	Lipid	Lysophospholipid	33228	LC/MS Pos Late	100001551	1460	544.34			21403155	C05208	HMDB10395	41516324	105722696	29822610	32207540	40456080	61207308	35066640	18245374	48965760	85186344	38232256	52592472	41136512	68245832	34788632	54740140	38522776	90074336	29565648	20399638	51403568	64942264	28371612	15424784	33942232	58270656	27856132	15033826
2473	1-arachidonoyl-GPE (20:4n6)*	Lipid	Lysophospholipid	35186	LC/MS Pos Late	100001571	1470	502.293		42607465	21403171		HMDB11517	3880407	11021782	2136831	1931556	3870980	9979036	1922116	1638646	4646259	13438010	3005599	4132024	4757217	7051583	2008090	4342269	3024713	9333067	2631983	2794435	5282304	5239283	1956053	1374152	3159015	5377339	1539740	1533328
2513	1-arachidonoyl-GPI (20:4)*	Lipid	Lysophospholipid	34214	LC/MS Neg	100001654	5482	619.289					HMDB61690	1611055	3104346	782521	873783	2010003	2078466	1318477	535170	1557917	1742001	1093423	825455	1632601	2101585	954664	1116058	1764027	2975373	704069	835115	2066828	1648853	483017	328410	2002644	1678954	803067	158134
2643	1-arachidonylglycerol (20:4)	Lipid	Monoacylglycerol	34397	LC/MS Neg	100001433	6250	303.233	35474-99-8	5282281	4445452	C13857	HMDB11549	714915	293633	429217	176664	690560	215228	413273	113289	847803	107414	327433	137931	444471	233608	322562	371431	1179626	217337	454585	379738	1239637	327245	276231	90083	781888	186762	165016	35418
350	1-carboxyethylisoleucine	Amino Acid	Leucine, Isoleucine and Valine Metabolism	62558	LC/MS Neg	100020427	2628	202.108								36043	12901			47282			52552	116054			26953	108504			58862	63279			128150	86348			28058	47282
302	1-carboxyethylleucine	Amino Acid	Leucine, Isoleucine and Valine Metabolism	62559	LC/MS Neg	100020425	2663	202.108							26043	88406			23375	112955	26473	22960	132301	265158	31782	26086	54330	199500			104271	152744			329856	183232	23052		75579	116743	35890
139	1-carboxyethylphenylalanine	Amino Acid	Phenylalanine Metabolism	62566	LC/MS Neg	100020419	2844	236.093			19276386				25707	45029	47055			75057	57344	32963	120962	251079	65261		55496	161437	20709		95532	137152		25022	239201	229254	74737		54923	79236	55162
373	1-carboxyethylvaline	Amino Acid	Leucine, Isoleucine and Valine Metabolism	62562	LC/MS Neg	100020423	2008	188.093							69433	203166	120560	34163	59518	227381	149065	83466	222921	641092	112315	57744	117333	438798	39339	75947	203073	363527	23569	53113	348535	582424	110521	77013	147114	270739	118533
2642	1-dihomo-linolenylglycerol (20:3)	Lipid	Monoacylglycerol	48341	LC/MS Neg	100006121	6400	305.249						89842	45704	75276		95071	39967	91912	47981	145259		102354	39123	82564	50183	59436	66793	183734		165037	62649	148418	38653	55027		202352	49576	50197
2440	1-lignoceroyl-GPC (24:0)	Lipid	Lysophospholipid	49617	LC/MS Pos Late	100002873	1907	608.465	325171-59-3		24766539		HMDB10405		71289	127901	100924	73429	116904	137322	92841	198617	177320	181714	129166	100991	135748	145718	92989	94800	85512	82083		92384	80537	85358		78457	67767
2412	1-linolenoyl-GPC (18:3)*	Lipid	Lysophospholipid	45951	LC/MS Pos Late	100005350	1410	518.324					HMDB10388	1570095	4341117	1725324	1748534	1841367	3237989	1954863	1721832	2414448	4007356	2049756	4340321	1708766	2849306	1511695	3954379	1963910	4558550	1719348	1569801	2384200	3287555	2092752	1805491	1126073	2141446	1062120	1935462
2178	1-linoleoyl-2-arachidonoyl-GPC (18:2/20:4n6)*	Lipid	Phosphatidylcholine (PC)	52710	LC/MS Pos Late	100009131	1969	806.569			24766809		HMDB08147	12539509	13819113	8795627	8736585	8741642	10714034	9209414	5983292	16322317	15089505	13972716	11480173	10815855	9961105	9453846	11081054	15972835	14181557	10876889	5111139	12241040	11890843	5779944	3845084	8592291	9243370	7356432	2786928
2174	1-linoleoyl-2-linolenoyl-GPC (18:2/18:3)*	Lipid	Phosphatidylcholine (PC)	53176	LC/MS Pos Late	100009343	1939	780.554			24766802		HMDB08141	901892	1400866	1063825	1720697	792843	827308	770304	1980382	2214694	1681498	1853760	1779375	1294657	1266086	1025852	1736726	1697503	1553756	1423052	531011	1013563	1142444	757417	946446	1015396	1323364	1417299	965130
2385	1-linoleoyl-GPA (18:2)*	Lipid	Lysophospholipid	52690	LC/MS Polar	100009082	1441	433.236			24766514		HMDB07856	1174217	1863298	1171395	1914099	1674226	1204856		1388021	2234770	1636843	999974	2702101	1475287	593603	742614	1581635	2549953	1806662	560346	1582073	2550512	748357	706776	1363495	1368063	919260	303772	1350808
2410	1-linoleoyl-GPC (18:2)	Lipid	Lysophospholipid	34419	LC/MS Pos Late	100001395	1465	520.34		11988421	10160888	C04100	HMDB10386	57024744	137421200	48258680	62017744	65794816	99583944	61116480	56396936	91480160	147668656	75188880	133053904	69690632	112332544	62849568	115749000	68802744	141846432	60393520	45195664	71661472	89420584	51554684	51730500	59361492	96844776	55188604	57469360
2461	1-linoleoyl-GPE (18:2)*	Lipid	Lysophospholipid	36600	LC/MS Pos Late	100001570	1482	478.293		52925130	21403170		HMDB11507	2315525	5410192	1515238	2230079	2451605	5433050	1492081	3272477	3575255	8355745	2725587	5827259	3215175	4648426	1597484	3793139	2222575	5754714	2239380	2246582	3391286	4844226	1618731	2626384	2022197	3611304	1620130	3104822
2500	1-linoleoyl-GPG (18:2)*	Lipid	Lysophospholipid	54885	LC/MS Neg	100009227	5516	507.273						174922	224676	132583	93991	199346	310850	104621	244184	141132	314346	174819	179279	219181	214706	142573	169525	141214	149959	109232	165176	213159	257028	171364	101121	177791	142108	74204	84466
2508	1-linoleoyl-GPI (18:2)*	Lipid	Lysophospholipid	36594	LC/MS Neg	100001778	5494	595.289						412290	709971	223715	544398	490002	465212	313942	492257	678472	745395	451225	528538	1213700	1034659	349038	440577	774106	1005581	318579	535807	587625	442300	166322	342712	869402	466865	263841	198613
2637	1-linoleoylglycerol (18:2)	Lipid	Monoacylglycerol	27447	LC/MS Neg	100001040	6477	279.233	2277-28-3	5283469	4446589			1956113	1665280	5328792	2102209	5828023	1902197	8025273	9874165	1853838	980965	5894334	3323249	1213863	1187021	1876561	5088085	4418325	1661959	8568162	3246869	3537965	2786168	2863552	2379531	3279527	1742556	3231721	2041515
86	1-methyl-4-imidazoleacetate	Amino Acid	Histidine Metabolism	32350	LC/MS Pos Early	100001208	2064	141.066	2625-49-2	75810	68319	C05828	HMDB02820	12177323	11521705	15883688	40075608	17510568	17229536	17492314	39460368	15522669	14654389	20188312	40983088	13114697	13149407	14546724	14595871	14239437	14252521	19702152	15423009	23808480	27262376	44373620	136183360	18268288	19448532	21193604	104863512
87	1-methyl-5-imidazoleacetate	Amino Acid	Histidine Metabolism	62946	LC/MS Pos Early	100002910	1989	141.066	4200-48-0	6451814	4954265		HMDB04988	6536920	7432361	5645333	1972224	3585647	4867091	3712725	1894638	2692154	2628670	3226855	2244073	4533916	7531995	6501252	2040533	8219329	9136214	9745622	4333195	6545741	9130335	7930321	2946178	2638756	3413852	3849634	1398760
85	1-methylhistamine	Amino Acid	Histidine Metabolism	43831	LC/MS Pos Early	100001204	3040	126.103	501-75-7	3614	3488	C05127	HMDB00898	12157054	697033	2277059	5528133	8154577	743446	1220363	755926	7112888	503536	3588757	914322	7340928	377915	12044043	4324325	6422860	295258	13976514	3264715	9938115	3912508	14623310	2530862	9662206	908734	4069236	1162280
68	1-methylhistidine	Amino Acid	Histidine Metabolism	30460	LC/MS Pos Early	100001051	2755	170.092	332-80-9	92105	83153	C01152	HMDB00001	217731808	203426688	205283216	232617824	180788080	175481664	155719008	218023600	133720640	162120704	175355136	224342800	126118640	157425504	134063856	159794304	148401920	152073424	198863552	219479968	165048224	144821040	299386304	294600576	108756072	114720752	161409920	252833632
4045	1-methylnicotinamide	Cofactors and Vitamins	Nicotinate and Nicotinamide Metabolism	27665	LC/MS Pos Early	55	1940	137.071	1005-24-9	457	8305504	C02918	HMDB00699	11136195	11982704	17424724	1119814	7038250	6561204	6351643	982957	12563434	17739864	32748388	3751451	7020303	8007075	10250489	478120	14031082	18002340	34262528	1424183	8266982	11965680	21996146	3437425	6575319	14199992	15611425	3133070
2083	1-myristoyl-2-arachidonoyl-GPC (14:0/20:4)*	Lipid	Phosphatidylcholine (PC)	53195	LC/MS Pos Late	100009139	1914	754.538			24766559		HMDB07883	148167	289401	263021		102047	170641		84750	306394	318912	427110	195077	185313	267652	283616	258640	139730	188779	149522		206288	218522			111390	272456	125924
2079	1-myristoyl-2-palmitoyl-GPC (14:0/16:0)	Lipid	Phosphatidylcholine (PC)	19258	LC/MS Pos Late	100000672	2147	706.538	69525-80-0	129657	114798		HMDB07869	257425	250766	378196	490667	258240	258554	356828	315609	506451	475303	830975	583678	465258	405153	426132	601269	392221	439314	560851	357271	270417	352801	276788	225973	248111	348316	298441	322611
2629	1-myristoylglycerol (14:0)	Lipid	Monoacylglycerol	35625	LC/MS Neg	100001618	6353.3	227.202	75685-84-6	79050	71382	C01885	HMDB11561	118240			77789	107511		35515		344200	42525			202963		74262	99676	250168				339999	120538	168060	49936	174365
2172	1-oleoyl-2-docosahexaenoyl-GPC (18:1/22:6)*	Lipid	Phosphatidylcholine (PC)	52697	LC/MS Pos Late	100009130	2011	832.585			24766785		HMDB08123	2638357	3940430	1916490	2411280	2525884	2228076	2390658	605335	764680	599180	477594	378744	1512327	2715939	1346086	1760143	3309045	1984820	2302033	643471	1190890	1803783	377421	352767	1334605	1565853	1208163	212642
2162	1-oleoyl-2-linoleoyl-GPC (18:1/18:2)*	Lipid	Phosphatidylcholine (PC)	52453	LC/MS Pos Late	100008981	2165	784.585						40066204	41439136	33900096	46787828	37716424	41901448	39084304	45177124	50083764	40644936	45977920	49773928	38121704	34801468	34958248	43900984	50154784	46170552	43541280	24063348	42119344	43505396	25413224	27049498	28831284	30560068	31609502	19838082
2248	1-oleoyl-2-linoleoyl-GPE (18:1/18:2)*	Lipid	Phosphatidylethanolamine (PE)	52687	LC/MS Polar	100009078	762	740.524		9546753	7825703		HMDB05349	1141558	1188511	1325787	1508753	419404	668551	858180	2031713	621472	1042355	1258366	2247783	1032289	738998	1420940	1219047	1078354	1426243	2140942	1423078	927921	1662388	992750	1585217	709899	651810	1037707	2396368
2407	1-oleoyl-GPC (18:1)	Lipid	Lysophospholipid	48258	LC/MS Pos Late	100001272	1540	522.355	19420-56-5	16081932	17240641		HMDB02815	35395852	69637696	31844234	45351160	35809268	42950700	33493132	27154232	42999248	51112252	38505800	66757996	37366976	51771512	37435712	76361200	43891396	74016896	41209644	33044200	42916212	46629900	35412308	31345092	26860120	35396008	28114976	26879716
2459	1-oleoyl-GPE (18:1)	Lipid	Lysophospholipid	35628	LC/MS Neg	100001569	6125.1	478.294	89576-29-4	9547071	7826021		HMDB11506	761021	1296504	834913	1331027	715382	1488359	771748	2666689	740799	1614773	1089268	3347630	1147289	1262600	795365	1683242	1400008	1921412	1093163	1739301	1368648	2185996	1149003	1902578	554784	782045	685904	1143235
2498	1-oleoyl-GPG (18:1)*	Lipid	Lysophospholipid	45968	LC/MS Neg	100005716	5610	509.288			34999689			121067	161552	108764	144700	111032	236517	87756	295151	111804	253433	160310	279222	232706	145703	154475	163199	168270	192459	132837	160543	223971	360833	145902	161619	114905	112512	75291	100517
2506	1-oleoyl-GPI (18:1)	Lipid	Lysophospholipid	36602	LC/MS Neg	100001777	5599	597.305						184252	221080	128620	347989	223441	143370	123105	298698	330564	207779	269167	402159	370961	273568	175726	370175	385580	344518	189354	347029	315516	114684	99720	193410	335218	160020	150319	103209
2636	1-oleoylglycerol (18:1)	Lipid	Monoacylglycerol	21184	LC/MS Neg	100000924	6650	281.249	111-03-5	5283468	4446588		HMDB11567	1002852	1931173	6129285	2073145	4275105	1797160	23585110	9935618	1374773	1171174	16056601	3929805	660574	1273023	1568557	8596241	3657370	2688244	35265752	1744076	5947595	2994136	3029030	1062253	759259	6510852	11474048	1088027
2126	1-palmitoleoyl-2-linolenoyl-GPC (16:1/18:3)*	Lipid	Phosphatidylcholine (PC)	53180	LC/MS Pos Late	100009345	1850	754.538			24766677		HMDB08008	109803	215047	305531		56519	194374	159919	216621	254245	345099	424141	233411	129006	177019	264494	342126	253198	228378	260570		106307	239435	103681		64040	291387	271193
2398	1-palmitoleoyl-GPC (16:1)*	Lipid	Lysophospholipid	33230	LC/MS Pos Late	100001511	1450	494.324		24779461	21403152		HMDB10383	2014360	3752106	2224041	3470130	2107827	2606875	2291655	2922404	2512367	2833628	2767254	3713389	2846238	3294396	3071569	5459240	2474040	3427591	3143427	1965581	2611619	2557138	2422970	2366375	1868564	2656591	2549121	2247932
2633	1-palmitoleoylglycerol (16:1)*	Lipid	Monoacylglycerol	52431	LC/MS Neg	100008952	6094	253.217						54490		429496	93667	316065	133601	685137	310322	100850	45916	382323	193484	96729	127244	221941	475276	337946	117381	839824	168998	423291		411384			107188	371387	68396
2113	1-palmitoyl-2-arachidonoyl-GPC (16:0/20:4n6)	Lipid	Phosphatidylcholine (PC)	52462	LC/MS Pos Late	100008914	2091	782.569	35418-58-7	10747814	8923140		HMDB07982	141800528	153506544	102516128	110202080	108757520	123468320	107236880	61097156	171395776	159708768	170656352	108090512	135858960	138575440	126680144	110322024	106460240	100736968	84796184	43979376	128152048	127510064	65166184	51007372	99733912	113450184	86735336	29427804
2225	1-palmitoyl-2-arachidonoyl-GPE (16:0/20:4)*	Lipid	Phosphatidylethanolamine (PE)	52464	LC/MS Pos Late	100008990	2198	740.522		9546800	7825750		HMDB05323	1656299	1667797	1696806	1945765	657087	1719815	1201002	1284245	1566902	2011258	2248894	2429317	1430830	1362074	2093823	1556708	908701	1192489	2106559	1423003	1163350	1900697	1041160	1265039	1257296	984924	1411625	1293046
2109	1-palmitoyl-2-dihomo-linolenoyl-GPC (16:0/20:3n3 or 6)*	Lipid	Phosphatidylcholine (PC)	52454	LC/MS Pos Late	100008985	2199	784.585						21322924	24821256	16020166	14547278	17197672	21464318	16960008	8847105	32591452	33741808	32674456	18096008	25370294	24989556	23677348	17040310	24910000	23446224	19969996	9841646	18831434	17159624	10927181	7865992	19219356	21017920	16478966	5952499
2119	1-palmitoyl-2-docosahexaenoyl-GPC (16:0/22:6)	Lipid	Phosphatidylcholine (PC)	52610	LC/MS Pos Late	100008915	2023	806.569	59403-54-2	6441886	4946007		HMDB07991	40116132	45061676	25139886	24479984	19205852	22803398	20821224	8746015	10318257	9107797	10914232	5384395	22952780	24434268	23106014	16880584	29831144	24900704	21438856	8938435	20597004	20554300	9083428	3990781	17462304	21635310	17490200	3379667
2227	1-palmitoyl-2-docosahexaenoyl-GPE (16:0/22:6)*	Lipid	Phosphatidylethanolamine (PE)	52465	LC/MS Pos Late	100008991	2119	764.522		9546799	7825749		HMDB05324	727429	510475	700039	1096037	201976	319890	340644	454566	77029	155039	230814	170425	411234	274604	633948	486551	323016	400771	942504	602015	282140	610517	316789	329317	387350	219573	449333	403571
2102	1-palmitoyl-2-linoleoyl-GPC (16:0/18:2)	Lipid	Phosphatidylcholine (PC)	42446	LC/MS Pos Late	1537	2160	758.569	40811-94-7	5287971	4450224		HMDB07973	243617728	259505024	206277888	265731008	198522960	222332080	210997776	224186048	323691584	300067552	318541152	280797312	260423184	244488864	250144080	258166688	236419024	219745856	212467216	128634312	216084400	230386528	144668400	170373728	199702000	209950624	201090832	128594008
2222	1-palmitoyl-2-linoleoyl-GPE (16:0/18:2)	Lipid	Phosphatidylethanolamine (PE)	42449	LC/MS Pos Late	100001870	2275	716.522		9546747	7825697		HMDB05322	527028	587241	746924	1543243	248128	573968	474713	1864069	586130	904082	1083668	2355847	551606	436622	1119633	892408	357706	775623	1374748	1011047	394504	1214206	760530	1794283	583106	482732	775436	2319695
2338	1-palmitoyl-2-linoleoyl-GPI (16:0/18:2)	Lipid	Phosphatidylinositol (PI)	52450	LC/MS Polar	1528	910	833.518			21403024		HMDB09784	415611	269942		393679	260170	209045		345152	681569	641874	393442	459464	693000	536175	338069	169132	416170	289659	171358	95556	253488	330515		305030	407029	360986	173553	163064
2099	1-palmitoyl-2-oleoyl-GPC (16:0/18:1)	Lipid	Phosphatidylcholine (PC)	52461	LC/MS Pos Late	1539	2358	760.585	26853-31-6;26853-31-6	6436017	4940699		HMDB07972	177028832	192236288	160333888	203974960	125476088	145590848	143131936	100748664	184771680	183881440	203145008	171653488	175031216	168724240	183135008	208690608	189786848	190889712	184536560	119024688	162037648	182387648	123701360	111233168	106846320	114260232	124486048	69062120
2220	1-palmitoyl-2-oleoyl-GPE (16:0/18:1)	Lipid	Phosphatidylethanolamine (PE)	19263	LC/MS Pos Late	1526	2509	718.538	26662-94-2	5283496	4446615		HMDB05320	599336	613711	960542	1773049	202470	472510	480515	1229278	529619	839870	1174016	1907015	489615	426891	1034545	1029308	480029	1204061	1848333	1254978	559894	1735370	1047232	1381374	281687	473728	617122	1306149
2336	1-palmitoyl-2-oleoyl-GPI (16:0/18:1)*	Lipid	Phosphatidylinositol (PI)	52669	LC/MS Polar	100009066	893	835.534			24767668		HMDB09783	208379	91775		210465				123859	288102	272011	205053	135708	300005	140507			191648		92386		176661	121901		101271	101682	63538
2096	1-palmitoyl-2-palmitoleoyl-GPC (16:0/16:1)*	Lipid	Phosphatidylcholine (PC)	52470	LC/MS Pos Late	100008984	2160	732.554						4044833	4889249	5145842	5451368	3122273	4231023	4815011	3523406	4978804	5397741	7718138	5499737	4731804	4820955	6265285	7263087	4758956	5401045	6867147	3835901	3681786	4377544	3568290	2728442	2696616	3971473	5203603	2772666
2097	1-palmitoyl-2-stearoyl-GPC (16:0/18:0)	Lipid	Phosphatidylcholine (PC)	52616	LC/MS Pos Late	100008921	2653	762.601	59403-51-9		24766643		HMDB07970	3507664	3088791	2050234	5480096	2581203	2154567	1917256	2462762	3407710	2755384	3157548	2984829	3365498	2959441	2588887	3667221	4057269	3271074	2474240	2718328	3089180	2690014	1595275	2684146	2193314	1987272	1541672	1493845
2396	1-palmitoyl-GPC (16:0)	Lipid	Lysophospholipid	33955	LC/MS Pos Late	100001263	1525	496.34	17364-16-8	86554	78064		HMDB10382	95598312	102198816	58276824	128297928	87594576	76974160	67128280	75256640	124731120	79670320	81562776	108133896	102418352	94496808	77730104	113582224	87755328	69096936	63946656	49492776	99679824	61568080	61754928	81435944	83137488	62646848	62302600	42709680
2450	1-palmitoyl-GPE (16:0)	Lipid	Lysophospholipid	35631	LC/MS Neg	100001567	6057.2	452.278	53862-35-4	9547069	7826019		HMDB11503	523198	455095	482485	1036802	368960	535352	475884	1444561	485278	382169	601257	1238916	699350	471636	560370	734044	678605	448307	503796	819262	527557	638895	396466	1210463	503174	387120	509631	690593
2494	1-palmitoyl-GPG (16:0)*	Lipid	Lysophospholipid	45970	LC/MS Neg	100005717	5570	483.273		3300276	2548639			34778	30753	39312	75414		37287	43030	141443	31556	36262	63523	82409	32050	41911	114493	63992		35282	38184	45845	31524	53919	48177	84267	40620	26977	29184	59182
2501	1-palmitoyl-GPI (16:0)	Lipid	Lysophospholipid	35305	LC/MS Neg	100001655	5564	571.289					HMDB61695	159245	178834	93290	414559	166532	114614	89552	265786	382872	182017	246077	304319	311391	385822	153394	248606	268573	135097	125519	194845	256525		39408	169268	334934	135855	119311	89251
2632	1-palmitoylglycerol (16:0)	Lipid	Monoacylglycerol	21127	LC/MS Neg	100000827	6550	255.233	542-44-9	14900	14201		HMDB31074	1331680	794886	1809043	602817	1627460	2998783	2452358	1424152	1289821	313757	1654435	1040319	3684769	487286	1109628	1711597	1916388	802464	3355662	1486225	1960670	612847	1153015	1224091	2228075	803620	1547598	1402455
90	1-ribosyl-imidazoleacetate*	Amino Acid	Histidine Metabolism	61868	LC/MS Pos Early	100001668	2006	259.092	29605-99-0	5117448	4292299	C05131	HMDB02331	699548	574766	865642	2895986	690050	592512	813017	5283394	1565084	999933	1330416	3470007	1564423	1390883	1375230	1415252	1357192	1090732	1383044	1286078	1205132	950395	2186625	8667713	1204618	807238	796007	5226029
2147	1-stearoyl-2-arachidonoyl-GPC (18:0/20:4)	Lipid	Phosphatidylcholine (PC)	42450	LC/MS Pos Late	100001869	2300	810.601	35418-59-8	16219824	17347139		HMDB08048	444302560	467104832	311298592	303950816	363949376	396028672	334507648	186569104	436741856	402443040	413698624	261905024	381763904	377361792	342922080	278625152	367311872	342948000	286833760	161746800	423254368	401279360	233750800	121533624	300542976	333954592	265606032	75700080
2242	1-stearoyl-2-arachidonoyl-GPE (18:0/20:4)	Lipid	Phosphatidylethanolamine (PE)	52447	LC/MS Pos Late	100008977	2424	768.554		5289133	4451158		HMDB09003	20097200	20428616	20938186	21900862	9281748	18504204	15461056	14180844	15384518	19727100	26143232	24331914	14691607	13479595	24787052	16038754	13242531	14683990	29247412	17193188	15897364	22788724	16310615	12275735	13521070	11216382	16050363	11640664
2355	1-stearoyl-2-arachidonoyl-GPI (18:0/20:4)	Lipid	Phosphatidylinositol (PI)	52449	LC/MS Polar	100000616	870	885.549	383907-33-3		21403055		HMDB09815	10634476	8666989	4874156	3687326	8512753	6804092	6790461	2187219	8544109	8411901	7582995	3944309	6435048	5877440	5506954	2952020	8740846	6061846	4112083	2142463	6894300	7119680	2028976	1261472	4823768	6180341	4926722	670836
2153	1-stearoyl-2-docosahexaenoyl-GPC (18:0/22:6)	Lipid	Phosphatidylcholine (PC)	52611	LC/MS Pos Late	100008916	2197	834.601	59403-52-0				HMDB08057	55690996	57582796	32240828	31976566	29008762	33553672	28030476	12526932	13128987	11571811	12917606	5964986	34524008	33033428	30316388	18549456	45873380	38163996	32901752	11944811	30758960	27060042	13067300	5486135	26205208	27120702	22088480	3880722
2139	1-stearoyl-2-linoleoyl-GPC (18:0/18:2)*	Lipid	Phosphatidylcholine (PC)	52452	LC/MS Pos Late	100008980	2380	786.601						388410496	408641088	311562592	294026240	330536704	371239968	348329664	232669024	445314880	433659552	447232896	312922048	373996640	370048352	367923552	293009120	417909760	384723264	343462816	191662832	349341248	333584416	223261136	167156320	301003552	318485344	293502560	119187784
2237	1-stearoyl-2-linoleoyl-GPE (18:0/18:2)*	Lipid	Phosphatidylethanolamine (PE)	52446	LC/MS Pos Late	100008976	2522	744.554		9546749	7825699		HMDB08994	6680197	6681679	7869215	11675653	2879207	5583097	5924591	11293772	5888332	8001977	13587435	16286591	5502617	4518426	11313870	6962520	5657186	7299554	16888342	7843672	5209466	10438377	6160142	9461344	4595604	3650382	7695630	9715180
2344	1-stearoyl-2-linoleoyl-GPI (18:0/18:2)	Lipid	Phosphatidylinositol (PI)	52468	LC/MS Polar	100008994	910	861.55			24767694		HMDB09809	1559955	1404320	714165	1050058	1140972	1100888	922746	908571	2379123	2370112	1679283	1316731	2410132	1918625	1413068	625844	2095415	1584235	1061063	555281	1618470	1529854	395718	640634	1133563	1126770	742600	354707
2136	1-stearoyl-2-oleoyl-GPC (18:0/18:1)	Lipid	Phosphatidylcholine (PC)	52438	LC/MS Pos Late	100008904	2644	788.616	56421-10-4		24766704		HMDB08038	151467824	155476032	104239712	112689000	97791600	106648328	97467360	59627136	133865960	125406360	137920304	91078624	125702640	120460312	117137344	101310664	154698912	144250112	126264080	78189744	133734664	129699840	73227584	56141684	76610592	78997776	69100296	29028132
2234	1-stearoyl-2-oleoyl-GPE (18:0/18:1)	Lipid	Phosphatidylethanolamine (PE)	42448	LC/MS Pos Late	100001856	2858	746.569					HMDB08993	618688	782666	1258436	2794102	172408	626246	719274	2382721	598661	862572	2152369	3788049	518641	377290	1618827	1711281	804379	1411873	3642969	2018229	677161	2273615	1156515	2317800	285049	143936	831917	2037360
2405	1-stearoyl-GPC (18:0)	Lipid	Lysophospholipid	33961	LC/MS Pos Late	100001271	1606	524.371	19420-57-6	497299	435389		HMDB10384	106540864	110954344	61749504	97384504	98347680	79077496	72539856	56609412	133053416	72712488	82939160	74234752	89942280	88219240	69732864	83228408	104649200	66022864	66432872	40527736	114143168	51108228	51110860	45710152	76018672	51719032	59489044	22324220
2457	1-stearoyl-GPE (18:0)	Lipid	Lysophospholipid	42398	LC/MS Neg	100001461	6514	480.31	69747-55-3	9547068	7826018		HMDB11130	2737944	2117356	2141592	3457705	1851879	2328057	2474712	4073603	2300762	1733871	3082931	4537538	2739965	2260742	2939399	2546655	3309038	1810881	2680926	3641883	2786224	1883875	2077616	3114873	2219656	1459776	2067855	1865603
2496	1-stearoyl-GPG (18:0)	Lipid	Lysophospholipid	34437	LC/MS Neg	100001462	5816	511.304			21403138			161716	79231	71111	134919	80019	70103	73036	182945	109448	72184	159925	166567	121193	81359	117739	77996	145283	64256	79154	115876	96107	64745	100223	122530	112380	30672	65264	50256
2504	1-stearoyl-GPI (18:0)	Lipid	Lysophospholipid	19324	LC/MS Neg	100000656	5794	599.32	796963-93-4		21403067		HMDB61696	2329085	2072116	946889	1500731	2802788	1955547	1758947	941050	2801950	1364451	1878049	1297124	2707024	2237654	1479890	1321481	2714008	1307343	976687	1314492	2923712	627853	681724	645556	3233870	1445839	1385419	363578
1419	10-heptadecenoate (17:1n7)	Lipid	Long Chain Monounsaturated Fatty Acid	33971	LC/MS Neg	100001278	5555	267.233	29743-97-3	5312435	4471860		HMDB60038	50041064	12184601	9418136	5085391	32118662	11844022	7975289	2244951	37311256	5793612	3912712	2452787	61446888	8316942	12920981	19465812	91833152	13933866	5180850	30517936	71746800	27763944	10136693	2490517	63253956	20403052	6778409	1142181
1427	10-nonadecenoate (19:1n9)	Lipid	Long Chain Monounsaturated Fatty Acid	33972	LC/MS Neg	100001277	5780	295.264	73033-09-7	5312513	4471938		HMDB13622	8228515	3157504	2906977	1543161	5384285	3368637	2359522	1023616	7013031	1706272	1324215	1249131	11049587	2814315	3084291	6383137	15896384	3447189	1204873	6833308	11456343	4788544	3029643	871053	6446580	4276035	1878847	474699
1396	10-undecenoate (11:1n1)	Lipid	Medium Chain Fatty Acid	32497	LC/MS Neg	100001197	5085.8	183.139	1333-28-4	14891	10771160	C13910	HMDB33724		24225	64701	75834			67768	62327		49494	24423	44271		34174	34730	84880		29452	44175	77811	22341	35014	81190
1864	12,13-DiHOME	Lipid	Fatty Acid, Dihydroxy	38395	LC/MS Neg	62	5137	313.238	263399-35-5	10236635	8412123	C14829	HMDB04705	4563664	702666	598112	946346	1818727	713675	669299	1123761	3582264	745237	178768	959758	3996926	587873	1954176	1083064	6246721	684884	296568	2975349	6994133	3347418	1734379	975456	7899955	786301	167878	726564
1848	13-HODE + 9-HODE	Lipid	Fatty Acid, Monohydroxy	37752	LC/MS Neg	100002196	5275	295.228						18049992	3186329	2857906	2471888	10796221	2693552	2318836	1877375	16011088	2870772	783771	1006438	20731416	1566461	7905299	3547737	27916396	3500061	1354653	12634226	32692598	17529674	7671193	2457636	51970900	2940656	524001	920459
1844	16-hydroxypalmitate	Lipid	Fatty Acid, Monohydroxy	39609	LC/MS Neg	100002953	5236.2	271.228	506-13-8	10466	10034	C18218	HMDB06294	15342761	3533860	2844434	1471510	7149133	2833433	2065423	474869	14686154	3185963	802356	583032	7426768	1551182	3243128	3841934	19923258	3414622	1210459	7774598	29351024	16237412	4815266	1112433	32113416	6391939	1920623	438150
3995	2'-deoxycytidine	Nucleotide	Pyrimidine Metabolism, Cytidine containing	15949	LC/MS Pos Early	100000125	2193	228.098	951-77-9	13711	13117	C00881	HMDB00014	9344771	13588188	22675768	9957234	8027954	9846028	14684730	8385459	7287282	8819343	18980284	13216547	8323649	9745966	15207232	11169976	9680290	11980625	17811530	9853107	8228944	9267287	14564436	8171362	7356650	9832455	11544307	9674248
3970	2'-deoxyuridine	Nucleotide	Pyrimidine Metabolism, Uracil containing	52602	LC/MS Neg	536	1586	227.067	951-78-0	13712	13118	C00526	HMDB00012	645311	933031	1160794	672124	692483	886303	931998	722296	487987	781442	824676	993220	745056	825139	970494	700622	515103	859885	842754	671858	687172	1239778	1187373	914965	594442	782946	705217	681685
3996	2'-O-methylcytidine	Nucleotide	Pyrimidine Metabolism, Cytidine containing	57554	LC/MS Pos Early	100010895	2411	258.108	2140-72-9	150971	133067			2033035	2698190	2822627	2114858	2399116	2685299	2274138	2447543	1660535	2617559	1119348	2060676	2980075	3423896	3447666	2994441	1319154	2340773	1595728	2935377	2151866	3054883	3181854	3068573	1741142	1427763	1255200	2468449
3958	2'-O-methyluridine	Nucleotide	Pyrimidine Metabolism, Uracil containing	57655	LC/MS Neg	100010896	1831	257.078	2140-76-3	102212	92343			30129		27396	53121	33151		31494	68482	27358	22630		53235	36145	35872	39518	55768	25754	21250	22353	38600	32599	26752	33381	64322	21119		20583	49797
5689	2,2'-Methylenebis(6-tert-butyl-p-cresol)	Xenobiotics	Chemical	62885	LC/MS Neg	100020373	6000	339.233	119-47-1	8398	8092			21543346	14853888	7497605	13653264	15653500	19044196	11773667	23207854	22193460	12473579	22335556	22548590	25948576	13926252	12701847	15693843	32427802	8488654	12182864	7091851	21307596	19404410	10757103	6637420	12458576	13286802	9976042	1073213
381	2,3-dihydroxy-2-methylbutyrate	Amino Acid	Leucine, Isoleucine and Valine Metabolism	57547	LC/MS Neg	100010869	787	133.051	14868-24-7	301941	266858		HMDB29576	483190	379998	430662	773652	421986	337745	299638	624904	559742	459111	565930	783909	605705	503766	528053	584500	587455	420431	675210	519817	550058	598588	680949	1179402	385657	330647	404782	713433
400	2,3-dihydroxy-5-methylthio-4-pentenoate (DMTPA)*	Amino Acid	Methionine, Cysteine, SAM and Taurine Metabolism	62805	LC/MS Neg	100020893	1156	177.023						1307022	1304417	2471064	3058723	1469973	1293333	2079585	3817187	2147148	1823527	3148546	4460929	1721045	1795248	2461231	4169431	2135735	2251969	3495988	2890566	2025196	2021310	3149511	3084531	1315135	1424159	2699236	4886437
4435	2,3-dihydroxyisovalerate	Xenobiotics	Food Component/Plant	38276	LC/MS Polar	100002417	1050	133.051	1756-18-9	677	657	C04039	HMDB12141	492226	495197	689537	589040	809544	585595	695212	729574	468372	515867	647192	1845357	499201	516678	626722	377399	852208	407710	840608	341497	540562	544743	579456	668133	441576	498202	466087	797708
5624	2,4-di-tert-butylphenol	Xenobiotics	Chemical	64328	LC/MS Neg	100021918	5749	205.16	96-76-4					4229666	3080742	2909971	3909338	3607936	4095355	4381078	5001484	3748652	4512298	6534290	4761618	3657481	3715800	3753665	3253146	5198124	3228497	2995895	2449797	4205256	7813167	2206194	1487153	3628684	4271208	2904533	735221
5458	2,6-dihydroxybenzoic acid	Xenobiotics	Drug - Topical Agents	63042	LC/MS Neg	100020837	2575	153.019	303-07-1	9338	8974		HMDB13676	48987568	36870524	40783136	71541920	26005916	21558160	22207668	86392456	35552840	26818770	36682488	33027144	32398676	27208978	29605678	17125716	27040268	23671092	29464416	10895783	8417978	8999326	12543422	30543474	21863096	17978442	20895364	32651560
4902	2-acetamidophenol sulfate	Xenobiotics	Food Component/Plant	48580	LC/MS Neg	100006190	2251	230.013	40712-60-5	181671	158023						57102		53390	167223	215457	39840	487133	555447	366806			43256			83632	122805	25919			177986	46366		99438	134300	44872
116	2-aminoadipate	Amino Acid	Lysine Metabolism	6146	LC/MS Polar	381	3500	160.062	542-32-5;1118-90-7	469	456	C00956	HMDB00510	19131046	31019096	54072776	10155426	12196092	16476238	40055004	16090438	11447389	17814942	28736826	10576979	11011052	18669856	47260676	3593984	15424974	27339220	21501340	3082127	12397024	24909200	19733380	5492685	16702074	24012254	35783248	25633254
525	2-aminobutyrate	Amino Acid	Glutathione Metabolism	42374	LC/MS Pos Early	1128	2059	104.071	1492-24-6	439691	388757	C02261	HMDB00650	308977760	370764928	546131456	250085024	325365696	352183328	394872992	212715120	169730304	167770384	135593280	221854336	148145504	177235072	238042720	382671392	255210176	323888800	227890128	287244000	274106528	257058592	216818496	297604480	178605968	254661616	333335264	418842400
1634	2-aminoheptanoate	Lipid	Fatty Acid, Amino	43761	LC/MS Pos Early	100004542	3160	146.118	1115-90-8	227939	198338			37139312	35481656	31831862	32261612	29458820	30168966	24855084	30919584	31806852	24947212	22635484	17434428	45420480	41159252	34866248	26327860	42003188	38343736	31455668	25971014	26262820	21745948	20256456	21560908	29261342	28562372	26505092	20901804
1639	2-aminooctanoate	Lipid	Fatty Acid, Amino	43343	LC/MS Neg	100004227	3385	158.119	644-90-6	69522	62727		HMDB00991	39958			46664	42297	34594		49178	56099	30962		52822	32194			68310					30223			27530	53753	55886	47155	49969
4903	2-aminophenol sulfate	Xenobiotics	Food Component/Plant	43266	LC/MS Neg	100004322	1677	188.002		181670	158022		HMDB61116	60684	35336	49664	621050	157418	96383	82261	1822139	425102	201060	249112	1426570	98506	68287	58473	216492	131811	79125	99371	230433	35744		32438	675098	79823	35751	37807	517413
352	2-hydroxy-3-methylvalerate	Amino Acid	Leucine, Isoleucine and Valine Metabolism	36746	LC/MS Neg	100001541	1800	131.071	488-15-3	164623	144317		HMDB00317	337909	462061	918703	831665	456252	529442	1304389	2147366	377016	531026	1127445	502212	417770	553009	1360669	553976	359894	747069	1006103	287560	377598	949704	978215	1518481	523462	691336	1064462	1239319
401	2-hydroxy-4-(methylthio)butanoic acid	Amino Acid	Methionine, Cysteine, SAM and Taurine Metabolism	63739	LC/MS Polar	100021372	1065	149.028	583-91-5					84453	170266	393517	2487894	486675	562542	811808	9073273	408354	677540	1337519	1050543	201862	309809	593091	730920	210684	362967	722867	255815	174276	447355	853758	6815995	364545	572839	895104	4351509
1551	2-hydroxyadipate	Lipid	Fatty Acid, Dicarboxylate	31934	LC/MS Polar	100001153	3000	161.046	18294-85-4	193530	167943	C02360	HMDB00321	648081	5581627	1540961	1985093	702100	1086856	921614	2599454	804539	8194662	2199626	1976290	5257885	1159834	1816214	1539802	1172055	2694818	1433945	905020	876564	2011344	1653881	3602021	947082	2161745	2436352	2937305
527	2-hydroxybutyrate/2-hydroxyisobutyrate	Amino Acid	Glutathione Metabolism	52281	LC/MS Polar	100008928	1258	103.04						228348944	382214528	399602336	88698280	184135152	246708992	219104416	59573848	169371824	275262784	361420128	174636976	107507992	167338240	357832192	238101472	182966480	294513248	253224064	176241552	187667552	286263392	243708096	91523856	186416416	355196576	361956640	270978848
1800	2-hydroxydecanoate	Lipid	Fatty Acid, Monohydroxy	42489	LC/MS Neg	100004089	4840	187.134	5393-81-7	21488	20195			526064	198221	396045	615349	365811	279847	586820	543371	622857	220452	118422	589326	431274	145766	223600	762900	516519	202126	132819	606862	641620	380792	611097	571026	769881	387397	204418	500593
1547	2-hydroxyglutarate	Lipid	Fatty Acid, Dicarboxylate	37253	LC/MS Pos Early	100002070	958	131.034	40951-21-1	43	42	C02630	HMDB0059655	3113481	4683758	6097366	4104539	4184528	4667779	5567905	6598886	4679699	6971195	6734022	5121744	4807645	5984231	5859568	5342822	4490248	7506807	4293832	4132627	5414058	11150829	7092588	7461971	3435946	4912667	4334236	3101566
1797	2-hydroxyheptanoate*	Lipid	Fatty Acid, Monohydroxy	61827	LC/MS Polar	100019960	925	145.087		2750949	2032206			2178628	1896364	2211976	5639787	2646170	1932338	2762188	10992246	3196917	2810261	4154129	4794009	3233348	3374378	4711100	2396398	2635789	2672078	3963214	1859809	1494256	2475266	2859589	5876718	2969170	2941595	3159334	6029454
4184	2-hydroxyhippurate (salicylurate)	Xenobiotics	Benzoate Metabolism	18281	LC/MS Neg	1869	2184	194.046	487-54-7	10253	9835	C07588	HMDB00840	27017876	172109760	41482256	4180910	41069768	130795096	61812736	26260894	43236772	104317784	110093584	15014659	32858336	184655088	63129096	812035	46682164	151457440	80131824	541757	66263896	184805088	120966640	32586646	17763060	124442344	94257088	2642822
1801	2-hydroxylaurate	Lipid	Fatty Acid, Monohydroxy	52916	LC/MS Neg	100008934	5211	215.165	2984-55-6	97783	88259			211992	74483	65791	43491	56019	54185	39424	40718	139254	60429	29523	30719	143117	57451	52063	106179	382486	98662	62626	147797	201100	88101	69156	56426	284864	95693	51645	47583
1802	2-hydroxymyristate	Lipid	Fatty Acid, Monohydroxy	32413	LC/MS Neg	100001180	5364	243.197	2507-55-3	1563	1508	C13790	HMDB02261	326881	152458	98655	77217	196786	138547	99944	76357	175052	122741	74908	88519	322894	138335	100349	179078	557344	136395	101868	149700	398555	171642	85388	61942	531096	216744	119238	81488
1810	2-hydroxynervonate*	Lipid	Fatty Acid, Monohydroxy	61698	LC/MS Neg	100015638	6345	381.337		5312783	4472208			169296	181642	215849	275114	171416	295525	353007	845498	251309	126405	169682	800053	202855	214835	237768	858929	281431	128416	128688	269599	191561	221215	145397	218252	123562	270594	201343	156416
1798	2-hydroxyoctanoate	Lipid	Fatty Acid, Monohydroxy	22036	LC/MS Neg	100000743	3736.8	159.103	617-73-2	94180	84994		HMDB02264	112380	76558	96155	180390	81851	87107	126289	268693	186357	107376	49294	331248	84148	58040	59195	153714	93280	70479	38279	96280	119140	127685	119765	169676	272652	273739	128162	263157
1803	2-hydroxypalmitate	Lipid	Fatty Acid, Monohydroxy	35675	LC/MS Neg	100001579	5511.2	271.228	764-67-0	92836	83805		HMDB31057	3791919	2880671	4109899	2739990	4749534	5458475	4165328	4691329	3832373	2572256	3514042	4234253	6111901	5099484	6169645	5107554	7616881	3313268	3020855	4935866	6076218	4866837	4597476	3227521	4960625	4553574	4286836	2937829
149	2-hydroxyphenylacetate	Amino Acid	Phenylalanine Metabolism	1432	LC/MS Neg	235	2164.6	151.04	614-75-5	11970	11476	C05852	HMDB00669	84833	33328	172968	126754	40033	80721		346551		100979	104204	101488	50277	54452	115873	28359	29103	60043	51947	24794	72118	184734	93524	189788				149355
1593	2-hydroxysebacate	Lipid	Fatty Acid, Dicarboxylate	63357	LC/MS Neg	100020378	1324	217.108	103963-71-9	128458	113866		HMDB00424	162036	132921	72671	220281	98721	137854	94675	182889	350369	251654	89512	286158	186648	168922	80783	189375	306707	195217	84789	148423	345010	306435	118088	268088	280984	558507	136952	140728
1805	2-hydroxystearate	Lipid	Fatty Acid, Monohydroxy	17945	LC/MS Neg	1239	5695	299.259	629-22-1	69417	62625	C03045		916551	648956	1051777	804218	1310713	1606924	1408179	1587320	1026343	702582	1333283	1349825	1568894	1460960	1658064	1427877	2043892	960113	956514	1196832	1226843	1314549	1106532	742851	1244783	1252125	1313432	671193
4443	2-isopropylmalate	Xenobiotics	Food Component/Plant	15667	LC/MS Polar	100000409	2605	175.061	3237-44-3	77	76	C02504	HMDB00402	962340	852817	1717726	4554442	583022	665206		3746222	999055	1132394	1233314	3280447	433746	643030	1311675	720983	720867	551668	791098		324711	257376	522524	1264890	649227	343377	932398	2131166
4784	2-keto-3-deoxy-gluconate	Xenobiotics	Food Component/Plant	48141	LC/MS Polar	100005946	1900	177.04	17510-99-5	161227	141630	C00204	HMDB01353	2497409	2092535	2811578	1221686	1650577	2556988	1845011	2488845	3337472	5466867	3103971	1653289	2068744	1336945	2136942	1317951	2280195	6308347	3913554	1559544	1064271	7281091	4315600	1312889	2016587	2506143	2903576	1463819
2652	2-linoleoylglycerol (18:2)	Lipid	Monoacylglycerol	32506	LC/MS Neg	100000987	6250	279.233	3443-82-1	5365676	4517636		HMDB11538	240169	242615	416416	185559	446353	159945	808102	892612	245309	84043	519809	504585			182877	530008	239212	141762	860473	182333	392120	308468	321315	244203	211412	148677	305305	167233
4289	2-methoxyhydroquinone sulfate (1)	Xenobiotics	Benzoate Metabolism	64049	LC/MS Neg	100021839	1505	218.997									632780				814721				268946				27351								1092639				514187
354	2-methylbutyrylcarnitine (C5)	Amino Acid	Leucine, Isoleucine and Valine Metabolism	45095	LC/MS Pos Early	100001509	3050	246.17	31023-25-3	6426901	4932320		HMDB00378		342623	292369	223408			145522	124953		346879	272798	205839		45544				165870	151417			521407	174857	207523	81181	437838	292218	353658
356	2-methylbutyrylglycine	Amino Acid	Leucine, Isoleucine and Valine Metabolism	31928	LC/MS Neg	100001155	1884	158.082	52320-67-9	193872	168243		HMDB00339				37316	137981	81433	154652	106273	71824		61481	46989	105545	105915	106585	54170	28048		21069		134196	148414	128777	146005	113118	102371	127928	82240
1363	2-methylcitrate/homocitrate	Energy	TCA Cycle	52282	LC/MS Neg	100008929	575	205.035						440369	332722	364964	1172772	368186	259046	213695	1340055	595033	467426	388274	1048701	410475	374429	336411	691453	599025	518957	474471	559384	538154	479798	358065	1793561	445722	335471	360405	1311712
1659	2-methylmalonylcarnitine (C4-DC)	Lipid	Fatty Acid Metabolism (also BCAA Metabolism)	35482	LC/MS Pos Early	100001596	2440	262.129	149181-64-6	53481628	21403178		HMDB13133	1922322	2646682	3054382	1652980	697252	1582239	1997442	722040	997671	4465509	2905913	916061	2356030	2000020	2641760	1437729	1447074	5700921	4004810	483136	1445860	5895182	3063769	753910	402933	2924614	2006370	436972
15	2-methylserine	Amino Acid	Glycine, Serine and Threonine Metabolism	53229	LC/MS Pos Early	100009246	1652	120.066		94309	85112	C02115		11977354	13308739	9419480	14074544	10820046	9795266	5560679		5520562	7398029	6955711	3798766	16043982	11842496	9634634	9714846	11051739	10137154	9097125	6383135	10460701	8015425	10189315	11103191	9721331	11549215	4592024	6751479
4077	2-O-methylascorbic acid	Cofactors and Vitamins	Ascorbate and Aldarate Metabolism	63990	LC/MS Polar	100003258	1512	189.04	17860-87-6	99779	90149			208281120	226441504	351185760	320728032	150784240	140381808	208723936	258035888	265217648	238675888	416839616	343232960	178230128	163319376	270381472	272262656	248027584	242704944	334924736	290397824	220276224	259653872	328271040	258645520	150005296	185341232	330454624	291248576
2651	2-oleoylglycerol (18:1)	Lipid	Monoacylglycerol	21232	LC/MS Neg	100000943	6500	281.249	3443-84-3	5319879	4478086		HMDB11537		178507	481794		385247	204806	768502	455534		73250	487002	247993		114993	178165	425721	122271	186078	1248188		289187	147661	323774	119725		132808	290063	80104
4444	2-oxindole-3-acetate	Xenobiotics	Food Component/Plant	40479	LC/MS Neg	100003109	2076	190.051	2971-31-5	3080590	2338343		HMDB35514				24208	51925	72999	97704	72286	456827	473622	505240	156784	852878	1023755	702808	143366								78765	28623	42788	29281	76230
118	2-oxoadipate	Amino Acid	Lysine Metabolism	38347	LC/MS Polar	92	2635	159.03	3184-35-8	71	70	C00322	HMDB00225	518065	1288935	2605527	517579	510870	715174	2319435	984236	666114	1196501	2878878	1474124	537112	883504	2271892	382117	847729	1951067	2252356	340702	447320	2006239	2448069	722595	609169	1449908	2415279	2412954
439	2-oxoarginine*	Amino Acid	Urea cycle; Arginine and Proline Metabolism	55072	LC/MS Pos Early	100002784	1760	174.087	3715-10-04	558	542	C03771	HMDB04225	2263285	815062	702693	1607958	1162650	832589	1047197	2889932	1342391	965866	1408275	1840483	2790704	1918335	1481910	829076	2351217	1679920	1414296	558856	1575367	1529311	1087630	2421269	1551900	1333289	865768	1562057
2397	2-palmitoyl-GPC (16:0)*	Lipid	Lysophospholipid	35253	LC/MS Neg	100001562	6215	570.341		15061532	21403165		HMDB61702	980473	800363	549636	1206835	935256	865025	861657	1334575	1282579	772663	998331	1381055	893117	1053479	791538	1199060	1472682	668383	612004	486125	1274109	746397	644878	987918	973318	810516	878817	527545
2648	2-palmitoylglycerol (16:0)	Lipid	Monoacylglycerol	33419	LC/MS Neg	100001048	6400	255.233	23470-00-0	123409	110006		HMDB11533	50373		167418		115630		251288	99267	127875			127417	19357			170181	167277		237323		202299			105499	187862		103059
4326	2-piperidinone	Xenobiotics	Food Component/Plant	43400	LC/MS Pos Early	100004295	1675	100.076	675-20-7	12665	12144		HMDB11749	4631914	4627349	5813844	3340855	3575422	7747116	4394669	46193044		11995249	12219867	31470590	2973787	3661423	4551706	4239172	2265787	3767832	2289949	2555431	2572218	4340346	9758723	177425600	9185405	12554186	11363288	87364056
2458	2-stearoyl-GPE (18:0)*	Lipid	Lysophospholipid	41220	LC/MS Neg	100003901	6350	480.31			24769218		HMDB11129	217749	210649	195979	341262	152913	225624	233080	425354	204794	164866	311699	478650	243893	190500	260156	253145	304539	158985	267178	341515	257796	196129	206487	293842	168099	139661	200608	168659
1868	2R,3R-dihydroxybutyrate	Lipid	Fatty Acid, Dihydroxy	63109	LC/MS Polar	100002367	1543	119.035	759-06-8	13120901	17215960		HMDB00498	9081302	8270144	12614830	16735163	14384708	10875987	11886334	19488380	10338375	10992146	12561709	18198900	9619170	7946786	10038102	13607434	10512530	11908872	11326980	14093825	8244831	7408191	11797710	20170400	11867177	9226700	14376984	26808196
1867	2S,3R-dihydroxybutyrate	Lipid	Fatty Acid, Dihydroxy	62950	LC/MS Polar	100002284	1660	119.035	5057-93-2	10964471	9139682		HMDB02453	11416905	12537964	26756274	16169124	18739546	11842961	20390340	14989807	7008906	7463113	13693911	15110894	5694482	5500019	11863409	19572652	11770270	14458733	29822916	28095968	10513302	13197250	25039216	33242228	7331451	8701312	22502436	47561096
1871	3,4-dihydroxybutyrate	Lipid	Fatty Acid, Dihydroxy	62952	LC/MS Polar	100001730	2204	119.035	51267-44-8					2009821	1840079	2271105	2522452	2504805	2041262	1595117	1828648	2419389	1683594	2204893	2158208	1457062	1435161	1502814	2572678	2218576	1882588	2331123	1833480	1928507	1231989	1941664	1792687	1519979	1076505	1760326	1734116
1681	3,4-methylene heptanoylglycine	Lipid	Fatty Acid Metabolism (Acyl Glycine)	55012	LC/MS Neg	100010861	3818	198.114						58957	42086	103713	88668	45413	32536	64572	60524	35055		32768	62415			34322	58923	30947	39363	36939	48326	53049	86157	146609	50252	62895	65928	101867	49444
4806	3,4-methyleneheptanoate	Xenobiotics	Food Component/Plant	53026	LC/MS Neg	100006651	3807	141.092						78796	129027	188962	90448	124735	107501	146165	129905	63537	112863	81066	97526	75488	81006	53714	89951	85586	124787	63361	68372	103597	201167	239430	126027	70785	106355	67410	48521
5702	3,5-dichloro-2,6-dihydroxybenzoic acid	Xenobiotics	Chemical	63589	LC/MS Polar	100021324	693	220.941			24339141			1863575	1577167	1865152	1879466	1884289	1513416	1585718	2224031	2754731	1999006	2591548	2618636	3058225	2356812	3074694	3612758	3482907	2991254	3117672	3283260	2831439	3052578	2719737	2746456	7715398	6931442	6621373	7503964
171	3-(4-hydroxyphenyl)lactate	Amino Acid	Tyrosine Metabolism	32197	LC/MS Neg	240	1379	181.051	6482-98-0	9378	9010	C03672	HMDB00755	2175253	3198979	5368017	3654739	3458377	4251807	9657652	6570651	5368071	8450458	23875122	4773831	6567058	9312280	27476578	4211729	3380297	5733220	8533761	2461944	2591092	5254853	9601449	7577360	3991814	5456039	7848892	5693094
437	3-amino-2-piperidone	Amino Acid	Urea cycle; Arginine and Proline Metabolism	62853	LC/MS Pos Early	100020361	2065	115.087	1892-22-4	5200225	4371576		HMDB00323	1116891	1479492	1877673	1085109	1632301	1856226	2105066	1756621	1488172	2020401	1917142	1378776	1905686	1860930	2276463	1353772	1487899	1784529	2094141	1198099	1570229	1998459	2033549	1187937	1321213	1544181	1498684	1730465
4012	3-aminoisobutyrate	Nucleotide	Pyrimidine Metabolism, Thymine containing	1566	LC/MS Pos Early	1114	2190	104.071	10569-72-9;214139-20-5	64956	58481	C05145	HMDB03911	675891	1203398	1657119	1743976	611674	1391061	1073032	1397702	528918	1566136	1056296	1762110	1342339	595694	915653	2343053	1161449	2006071	838053	1795129	1101319	2240868	1670882	1700362	445560	1731849	2916669	1241171
5703	3-bromo-5-chloro-2,6-dihydroxybenzoic acid*	Xenobiotics	Chemical	63681	LC/MS Neg	100021707	4505	264.891						127884	99443	112045	127844	117758	108925	127826	132212	145410	104446	131808	147624	170623	135778	173261	215077	205859	146834	165692	181124	199942	177785	193670	180561	448413	371877	379566	367459
4448	3-formylindole	Xenobiotics	Food Component/Plant	62863	LC/MS Neg	100020219	3709	144.045	487-89-8	10256	9838	C08493	HMDB29737	375800	270697	574817	306498	433954	376747	769731	552601	326302	361814	816259	461565	419105	535243	1967160	298143	236047	360182	588674	209670	256776	399975	696308	560739	403312	312888	450329	474727
360	3-hydroxy-2-ethylpropionate	Amino Acid	Leucine, Isoleucine and Valine Metabolism	32397	LC/MS Neg	100001170	975	117.056	4374-62-3	188979	164207		HMDB00396	858072	652157	1089112	867234	799919	767526	793948	868081	497948	460857	478966	570895	764137	773880	872473	548873	642077	504156	936645	659553	877172	928724	1567017	1263134	842609	524643	640223	617229
2945	3-hydroxy-3-methylglutarate	Lipid	Mevalonate Metabolism	531	LC/MS Polar	112	2850	161.046	503-49-1	1662	4573695	C03761	HMDB00355	162677040	188233680	86215872	175154912	30438056	32747104	21724456	74151616	65102536	86431744	55449568	89647328	46157584	42117740	29676714	52692736	29135926	35965428	24586972	45076980	35032712	66169384	21614304	39714404	22962428	27613304	29720864	46831804
1552	3-hydroxyadipate*	Lipid	Fatty Acid, Dicarboxylate	62069	LC/MS Polar	100004396	3131	161.046		151913	133894		HMDB00345	5545987	10466018	9879378	33748272	5091348	6986165	4504835	41803384	6689353	12064943	7351744	25452642	3367429	5701561	3739873	17983860	5598789	13552048	5936712	7817182	5817158	17608134	8161766	23088714	3090352	10345424	11918423	23481158
1777	3-hydroxybutyrate (BHBA)	Lipid	Ketone Bodies	542	LC/MS Polar	254	1480	103.04	625-72-9	441	428	C01089	HMDB00357	69718040	84561008	33871300	14776814	37906608	39388736	18062324	12255762	30003904	35167260	16643664	18251732	28642150	33538728	19885872	66988108	35881436	35773200	5799653	72411792	86634784	58800972	16705740	15122819	39729160	56245696	25808300	25514492
1816	3-hydroxydecanoate	Lipid	Fatty Acid, Monohydroxy	22053	LC/MS Neg	100000997	4634.7	187.134	5561-87-5	26612	24790		HMDB02203	75784	67096	92915	38049	67046	65065	100785	31243	72351	46435	34477	41783	89292	59202	65715	236102	110834	122342	70628	198755	110886	191908	135261	40348	81778	60623	51493	31406
1571	3-hydroxydodecanedioate*	Lipid	Fatty Acid, Dicarboxylate	62915	LC/MS Neg	100001454	2252	245.139	34574-69-1	16663321	13628081		HMDB00413	85251	32924		58849				82652	263527	86911		101761	75611	25925		389885	159048			228068	308118	227030			338323	191613
1813	3-hydroxyhexanoate	Lipid	Fatty Acid, Monohydroxy	53230	LC/MS Neg	100006367	1725	131.071	10191-24-9	151492	133518			94481	186455	120140	54471	107552	136205	154629	42628	123945	127420	73022	101181	84664	114594	144220	155433	94945	182898	76919	161650	214536	300981	232143	77555	83663	138563	112636	46812
4186	3-hydroxyhippurate	Xenobiotics	Benzoate Metabolism	39600	LC/MS Neg	100002122	1687	194.046	1637-75-8	450268	396603		HMDB06116	104578	91074	66972	451686	289967	273406	248407	1512907	337756	358695	442804	381574	141111	143486	95810	146423	164693	186833	135657	114061	246076	505241	634520	837543	192914	218037	181438	1111004
380	3-hydroxyisobutyrate	Amino Acid	Leucine, Isoleucine and Valine Metabolism	1549	LC/MS Polar	111	1619	103.04	2068-83-9	87	10140307	C06001	HMDB00336	24015376	30006756	77189280	31247952	29972158	22170934	58501340	29221148	44955480	56566200	58435504	52695208	32433914	29894000	58765820	25172188	26650316	30899524	43346236	29376368	25288324	30154592	46383440	25991620	34690020	36275944	55479352	47717656
1819	3-hydroxylaurate	Lipid	Fatty Acid, Monohydroxy	32457	LC/MS Neg	100001112	5175	215.165	53941-38-1	94216	85026		HMDB00387	138166	88980	115136	44418	82527	83199	115034	38442	105671	71901	44383	36617	135502	86766	97590	318717	187312	173254	86010	367272	200348	235941	168116	50912	119545	76872	64910	30680
1814	3-hydroxyoctanoate	Lipid	Fatty Acid, Monohydroxy	22001	LC/MS Neg	100000773	3446	159.103	88930-08-9	26613	24791		HMDB01954	42773	45699	57112		52374	67670	64743	34345	50487	52168	30525	35265	52257	84845	51348	151583	87550	143208	61173	109700	102879	153701	118346	39848	38094	40939	38438	31692
1824	3-hydroxyoleate*	Lipid	Fatty Acid, Monohydroxy	61843	LC/MS Neg	100019966	5508	297.244						494182	267305	703276	170833	404043	352641	340755	203463	439599	238594	256242	185900	599899	349982	545144	731809	848918	416110	217097	1389224	727337	688469	1028966	187452	764319	304143	306960
1821	3-hydroxypalmitate	Lipid	Fatty Acid, Monohydroxy	27503	LC/MS Neg	100000983	5476	271.228	928-17-6	301590	266538		HMDB10734	1863256			270882	787311		434747	201203	2299620	590771	141704		1988164			562553	5358140	999236	204815	1717441	4355846	2251273	1569177		6090293	1088800	592023
1108	3-hydroxyphenylacetoylglycine	Peptide	Acetylated Peptides	62734	LC/MS Neg	100019832	1800	208.062			18964491			196637	67906	126116	169251	107180	29344	121322	109688	206208	56848	196034	184126	404362	198949	263912	134243	253960	128159	211446	79028	152948	76445	192438	96613	202639	79472	107170	61768
1818	3-hydroxysebacate	Lipid	Fatty Acid, Monohydroxy	31943	LC/MS Neg	100001145	1282	217.108	73141-46-5	3017884	2285525		HMDB00350	86172	81607	41679	44151	74818	104573	47965	45081	182646	171268	67120	71400	96477	100228	41232	405616	153780	148128	36818	224520	294349	322937	79492	37604	138676	252342	73906	27562
1823	3-hydroxystearate	Lipid	Fatty Acid, Monohydroxy	52938	LC/MS Neg	100008933	5674	299.259	45261-96-9	5282907	4446034			747998	371941	407121	317412	402938	330225	349517	298671	1243478	456272	305420	410340	1192073	472778	667660	672244	4022741	817847	281360	1270986	2142419	1072174	1147087	386689	1648167	600528	587004	215562
4866	3-indoleglyoxylic acid	Xenobiotics	Food Component/Plant	63583	LC/MS Neg	100020372	2140	188.035	1477-49-2	73863	66497			132308	136472	252872	263329	261387	183030	443179	418770	165819	206349	576350	349372	201479	275326	867250	162287	110515	164344	235803	97256	81470	101621	235481	315281	195015	183000	341819	442454
290	3-indoxyl sulfate	Amino Acid	Tryptophan Metabolism	27672	LC/MS Neg	100000467	2222.2	212.002	2642-37-7	10258	9840		HMDB00682	8405825	5328933	12543319	25825620	21360118	15138167	21905688	32625744	33782152	20613036	34602260	27678966	7604689	6156807	8290230	9631910	5383803	4603971	9552905	9484398	4217784	4420154	7682657	17045772	6742321	6910488	7786273	11015695
194	3-methoxytyrosine	Amino Acid	Tyrosine Metabolism	12017	LC/MS Pos Early	1342	2555	212.092	300-48-1	1670	8948		HMDB01434	1627651	1588117	1264340	1673217	1534003	1494117	1196749	1710229	1843390	1363727	996576	1112217	4183607	3556393	3135462	2178510	1837619	1889033	1407505	945917	2015855	1848614	1587210	1579185	1654996	1402335	1097486	1116930
375	3-methyl-2-oxobutyrate	Amino Acid	Leucine, Isoleucine and Valine Metabolism	44526	LC/MS Polar	100000936	911	115.04	3715-29-5	49	48	C00141	HMDB00019	103191840	108436056	194142496	97563616	107969448	89032800	170984288	91745544	125247624	88477328	143307072	100541424	83312504	80348720	152504128	85394512	100178656	110611080	151159696	86756128	93948352	131548368	118139352	82549624	114813864	101621360	161172272	122772104
351	3-methyl-2-oxovalerate	Amino Acid	Leucine, Isoleucine and Valine Metabolism	15676	LC/MS Neg	100000036	2064.2	129.056	1460-34-0;51829-07-3	47	46	C00671	HMDB03736	23514244	29135412	57698492	27016264	28256276	30687630	61061452	22748714	23571720	22075300	36101912	35589064	23668500	27290958	59195592	33063804	23053486	37545396	49677388	18145064	24363994	46752892	36302920	26120918	24975352	28549416	42258280	28523468
1553	3-methyladipate	Lipid	Fatty Acid, Dicarboxylate	36749	LC/MS Polar	100001765	2865	159.066	3058-01-03	12292	11789		HMDB00555	530604	792774	426074	170101	729217	1049498	406249	261640		297653	352843	539279	1225695	1462678	1004699	176752	858939	1249060	562304	158828	790434	1731649	896709	194184	614589	1245131	889021	115929
322	3-methylcrotonylglycine	Amino Acid	Leucine, Isoleucine and Valine Metabolism	31940	LC/MS Pos Early	100001149	1980	158.081	33008-07-0	169485	148224		HMDB00459	1164031	897904	3495095	2647225	1155568	1021035	3636767	2005156	2121618	1475477	4898641	1767415	1953382	2003652	4556461	811765	1349783	1009282	3243598	957390	985017	995128	2160594	1991749	1113909	1091988	1805057	1359955
3987	3-methylcytidine	Nucleotide	Pyrimidine Metabolism, Cytidine containing	35132	LC/MS Pos Early	100001466	2176	258.108	21028-20-6	159649	9164190			384088	394305	522332	411316	278250	225704	439901	394818	380350	295443		694676	453803	429328	523454	659759	343789	531034	575135	596134	460621	471809	749282	433308	286421	159792	254160	530093
327	3-methylglutaconate	Amino Acid	Leucine, Isoleucine and Valine Metabolism	57747	LC/MS Polar	100002458	2700	99.0452	5746-90-7	1551553	1267861		HMDB00522	11289533	8312099	8036087	9866575	4495700	3202105	3989231	5509080	6118937	6548939	7092643	6824067	4407706	3658413	4445615	2507082	2411254	2667302	3782771	2505242	3020773	4776789	6545073	5010032	2338658	2395169	4306716	4265462
1546	3-methylglutarate/2-methylglutarate	Lipid	Fatty Acid, Dicarboxylate	54676	LC/MS Polar	100010834	2832	145.051						1075277	913423	586990	525178	720821	664927	534224	550531	532700	803466	682700	440585	737705	743532	522129	238473	449287	666393	632070		560495	974273	498353	428652	454122	624936	398566
69	3-methylhistidine	Amino Acid	Histidine Metabolism	15677	LC/MS Neg	100000042	906.3	168.078	368-16-1	64969	58494	C01152	HMDB00479	1817199	1943481	2057755	2062807	1884230	1876722	1531196	1925107	873876	1548978	1884824	1604053	1136201	1071539	989999	977092	1467155	2478212	3349944	2724367	1281433	1961932	3854264	3775145	1184880	2691334	2506707	2559263
4282	3-phenylpropionate (hydrocinnamate)	Xenobiotics	Benzoate Metabolism	15749	LC/MS Neg	100000010	2860	149.061	501-52-0	107	10181339	C05629	HMDB00764	95559	144635	203055	891043	246612	450537	298091	2001179	334834	948771	615297	1897618	404644	644281	375279	928455	187834	765847	395307	505874	175121	1997258	614692	1737151	344441	1118337	560863	1432927
3973	3-ureidopropionate	Nucleotide	Pyrimidine Metabolism, Uracil containing	3155	LC/MS Pos Early	1053	875	133.061	462-88-4	111	109	C02642	HMDB00026	15399044	21849020	17689920	9752846	11055494	13767553	10733304	8135547	12421883	25620450	18812488	10845077	12464064	14064086	15535205	5863640	9052923	16348047	12204535	6504970	7729723	22324060	20900388	6860061	13906673	15074471	12363503	9639345
2975	3beta-hydroxy-5-cholestenoate	Lipid	Sterol	54805	LC/MS Neg	100006370	5398	415.322	6561-58-6	165511		C17333				20089	44376	21788			96692	25038			31300	70834	28045	30276	109020	45363	20975		80735	48331	31848	40627	35579	24208			25606
505	4-acetamidobutanoate	Amino Acid	Polyamine Metabolism	1558	LC/MS Neg	1113	894	144.067	3025-96-5	18189	17180	C02946	HMDB03681	84270	83765	118692	123925	73633	87723	59400	148738	89582	103001	116265	106391	82377	71480	73936	60306	44932	48387	78061	54616	71846	90333	152160	362434	85109	52756	84403	233131
4231	4-acetylphenol sulfate	Xenobiotics	Benzoate Metabolism	44620	LC/MS Neg	100000711	2375	215.002		4684006	3872009						78744	43317	27542	25916	116011	142285	97316	137085	196640	37327	32383	25035	21690	43972	48617	63311	39109				52947
4747	4-allylphenol sulfate	Xenobiotics	Food Component/Plant	37181	LC/MS Neg	100001868	3805	213.023
5709	4-chlorobenzoic acid	Xenobiotics	Chemical	63988	LC/MS Neg	100021784	3015	154.991	74-11-3					55327	37615	48176	41613	56235	32928	48058	31955	38025	27042		27699	51188	41005		42698	43301	36534	41330	49268	43017	45401	46864	31765	43785	34037	40651
2985	4-cholesten-3-one	Lipid	Sterol	38125	LC/MS Pos Late	100002227	2520	385.346	601-57-0	91477	427	C00599	HMDB00921	201514	253778	129892	209763	139126	255747	310246	86532	225231	327534	399958	260456	171514	180792	324281	289610	243657	242687	414742	137504	145307	137187	162827		64093		128764
4220	4-ethylcatechol sulfate	Xenobiotics	Benzoate Metabolism	63072	LC/MS Neg	100020536	3379	217.018						89267	41142	38273	257365	96769	64043	36480	266599	197858	152245	150732	534377	99364	54953	39753	103888	69003	50507	43830	129719				106159	93397	53570	35935	68704
4236	4-ethylphenol glucuronide	Xenobiotics	Benzoate Metabolism	52937	LC/MS Neg	100009049	3167	297.098						116903	85026	69556	1115418	181262	176537	211426	1214347	944663	929736	1017766	1586035	697166	717112	426872	1026113	687409	494135	372268	968986	420704	472958	335514	1490034	557797	578430	367019	502754
4235	4-ethylphenylsulfate	Xenobiotics	Benzoate Metabolism	36099	LC/MS Neg	100001756	3580	201.023	123-07-9	20822574		C13637	HMDB62551	2305672	1544606	1390000	3688204	2899066	2413535	2309691	5737912	7679871	5925615	7025259	8391820	1800848	1376120	1412055	814862	2161281	1816769	1540536	2642726	154524	211999	201463	895264	3080992	2218910	1959352	782369
508	4-guanidinobutanoate	Amino Acid	Guanidino and Acetamido Metabolism	15681	LC/MS Pos Early	100000096	2320	146.092	463-003;463-00-3	500	486	C01035	HMDB03464	947500	539606	422530	3273319	749757	599254	453405	3602285	572525	1030754	613971	2622913	1089094	661740	468979	800394	806237	899271	826158	360919	1199228	1148988	635375	3076125	665006	860076	645227	2203954
1548	4-hydroxy-2-oxoglutaric acid	Lipid	Fatty Acid, Dicarboxylate	40062	LC/MS Polar	100002537	3073	161.009	1187-99-1	599	579	C01127	HMDB02070			230305			301936	190195		154210	429665	395138	134172	134511	224917	277408	41196	61435	364334	343347			706292	475970	113961	70986	135579	107506
4204	4-hydroxybenzoate	Xenobiotics	Benzoate Metabolism	21133	LC/MS Neg	100000862	820	137.024	99-96-7	135	132	C00156	HMDB00500		391149				837887				1040308	107458			376465	67144			613392	164112			1680495				489436	91999
48	4-hydroxyglutamate	Amino Acid	Glutamate Metabolism	40499	LC/MS Pos Early	100002544	1141	164.055	2485-33-8	439902	388936	C03079	HMDB01344	909790	1261666	1367193	1141647	689324	1287856	721691	749224	705382	1490977	836632	634704	1138554	1423950	1460862	1040478	1307890	2643154	1728328	1036937	1432385	3383001	1819229	1464093	1069444	1358242	994380	966385
4188	4-hydroxyhippurate	Xenobiotics	Benzoate Metabolism	35527	LC/MS Neg	100001423	1475	194.046	2482-25-9	151012	133104		HMDB13678	212100	3132344	641774	1029235	362552	6716175	1005403	1774151	472754	5508297	2068627	1265020	310546	4054131	944030	305862	376876	5608505	1465848	192084	243499	8598924	2003393	2564490	374369	6194078	1278197	1234113
152	4-hydroxyphenylacetate	Amino Acid	Phenylalanine Metabolism	541	LC/MS Neg	144	1361	151.04	156-38-7	127	3881560	C00642	HMDB00020		48647		206277	36837	53997	75947	301817	82339	172429	225907	81203	50431	97548	188274		37366	69938	86710		119998	123779	103757	474835	56766	103299	117393	931880
1100	4-hydroxyphenylacetylglycine	Peptide	Acetylated Peptides	43525	LC/MS Neg	100004418	1622	208.062	28116-23-6	440732	389604	C05596		196008	130983	406759	3979955	186295	113789	433764	3676839	403646	208971	792674	964611	376969	366145	720604	356400	254345	164932	465865	203124	291898	239223	699360	6386365	370502	250425	363660	8903087
166	4-hydroxyphenylpyruvate	Amino Acid	Tyrosine Metabolism	1669	LC/MS Neg	1141	1690	179.035	156-39-8	979	954	C01179	HMDB00707	34605	45893	150308	50591	36593	111712	884972	193952	183861	775567	2027595	111452	189415	575778	5886578	67197	55531	286467	63764			403895	40482	83711	80295	211392	276631	161151
91	4-imidazoleacetate	Amino Acid	Histidine Metabolism	32349	LC/MS Pos Early	100001207	2055	127.05	645-65-8	96215	86856	C02835	HMDB02024	3238146	1616422	2037272	9395487	2820196	1850494	1633556	12435880	5295120	2635072	3330985	7653610	4770107	2784229	3394658	4913282	7589131	3151113	5236772	3978369	4646581	6194617	7836220	19380324	3516644	1817470	1375815	15586155
183	4-methoxyphenol sulfate	Amino Acid	Tyrosine Metabolism	48457	LC/MS Neg	100006262	2412	203.002	3233-60-1						141578	935628	43596	19853	124501	985090	130220	100576	295804	1660378	118551	60517	155011	738397		58401	229799	1074784			43720	293966	34213	26541	202022	1065133	66609
304	4-methyl-2-oxopentanoate	Amino Acid	Leucine, Isoleucine and Valine Metabolism	22116	LC/MS Neg	100000551	2170	129.056	816-66-0	70	69	C00233	HMDB00695	37537936	46630688	86169136	36515548	48918864	56670984	102455280	42302548	42154096	36820696	55536672	48963632	39403208	47429156	92892400	46069920	30656738	57611268	70682864	24515916	39347852	77012392	55217476	40961424	41314872	49256424	69164976	41913648
4221	4-methylcatechol sulfate	Xenobiotics	Benzoate Metabolism	46146	LC/MS Neg	100004111	2665	203.002						150518	78749	122240	436997	488712	274819	219588	662598	564375	370272	521587	932946	120184	71440	91724	165326	122080	116666	173689	245769		118305	45965	225294	173127	104850	99934	364549
4237	4-vinylphenol sulfate	Xenobiotics	Benzoate Metabolism	36098	LC/MS Neg	100001755	3320	199.007	2628-17-3	6426766	4932200	C05627	HMDB62775	888854	698964	697078	761837	954141	800186	743305	1168930	2403885	2170403	2294687	1827497	541381	476668	516668	145813	450366	530158	437149	416163	31762	28176	53965	158231	727096	478286	521112	167538
3966	5,6-dihydrouracil	Nucleotide	Pyrimidine Metabolism, Uracil containing	1559	LC/MS Neg	1125	1120	113.036	504-07-4	649	629	C00429	HMDB00076		99968	88521		58495	147486	121222	28725		206950	83457	19146	104272	182925	245428			291785	100461	35947	57191	700696	105373		51719	150329	122465
3957	5,6-dihydrouridine	Nucleotide	Pyrimidine Metabolism, Uracil containing	61833	LC/MS Neg	100001425	1119	245.078	5627-05-04	94312	85115			1275705	955474	1069011	1036951	1137568	864424	773740	892648	1063899	869194	1119130	1110507	1240879	1184470	1121489	1165668	1030817	808700	1256253	1011619	1242961	1068585	1563682	1470097	894573	616421	660372	874781
113	5-(galactosylhydroxy)-L-lysine	Amino Acid	Lysine Metabolism	43582	LC/MS Pos Early	100002462	2755	325.161	32448-36-5	123986				2157789	1956015	1805024	698174	1928602	1948048	1207641	1181971	1262771	1548107	410820	1180261	1956061	1944804	1485742	613007	1787826	2010877	1059851	1541732	1303122	2072866	3094112	2010683	1572816	1540462	635814	1644069
1398	5-dodecenoate (12:1n7)	Lipid	Medium Chain Fatty Acid	33968	LC/MS Neg	100001232	5224	197.155	2430-94-6	5312378	4471803		HMDB00529	224716	172512	178739	170923	228065	187721	194306	91862	198143	156760	138620	64997	251320	181994	211329	325976	232311	216448	179232	290768	272939	262628	233044	182956	270060	175579	153004	137479
1729	5-dodecenoylcarnitine (C12:1)	Lipid	Fatty Acid Metabolism (Acyl Carnitine, Monounsaturated)	61769	LC/MS Pos Late	100016069	1135	342.264					HMDB13326	159546	195176	59337	112303		113561	132913				74124				71912	199244		175406		70569		299242	90562				45488
1829	5-hydroxyhexanoate	Lipid	Fatty Acid, Monohydroxy	31938	LC/MS Neg	100001148	1267	131.071	44843-89-2	170748	149280		HMDB00525	220014	447167	220007	81795	244701	291953	245546	212929	393655	463969	311023	161947	223779	283846	162361	174049	353130	401295	195470	133030	749800	1048459	404822	313136	285158	773904	367687	88516
112	5-hydroxylysine	Amino Acid	Lysine Metabolism	15685	LC/MS Pos Early	100000054	2790	163.108	13204-98-3	1029	1002	C16741	HMDB00450	6233439	7017088	7484175	8182158	5668486	4607556	4305012	4614403	5546969	4308824	6249782	4814007	7168128	6875908	6144130	5698569	7588477	6729990	7326239	5243427	8450509	5690076	8523742	8151127	5536681	5267030	5535234	5211884
3997	5-methyl-2'-deoxycytidine	Nucleotide	Pyrimidine Metabolism, Cytidine containing	38159	LC/MS Pos Early	100002300	2303	242.114	838-07-3	440055	389065	C03592	HMDB02224	1406919	2134213	3210055	2116294	1426449	1466727	2266672	2199926	1503685	1217801	3204371	3793424	1377181	1913274	2735280	993053	1485860	1523724	2788615	1125457	1143834	846593	2408571	2015552	1137111	991362	1706619	1898294
3988	5-methylcytidine	Nucleotide	Pyrimidine Metabolism, Cytidine containing	22119	LC/MS Pos Early	100000763	2227	258.108	2140-61-6	92918	83877		HMDB00982	674094	768579	948409	598496	562476	640963	828646	395890	703380	675462	712085	669200	657434	644156	801764	556403	644350	875279	994739	706510	587980	774347	859151	392365	438808	433960	601421	520317
501	5-methylthioadenosine (MTA)	Amino Acid	Polyamine Metabolism	1419	LC/MS Pos Early	212	2752	298.097	2457-80-9	439176	388321	C00170	HMDB01173	627140	1691378	2086854	878218	397283	1029847	1297801	1169450	689819	2655888	2920676	1157598	815456	1444343	1783529	999304	1197389	3446693	2030811	655291	553355	2253613	1266056	710697	402218	1986191	2126109	1175451
399	5-methylthioribose**	Amino Acid	Methionine, Cysteine, SAM and Taurine Metabolism	62100	LC/MS Pos Early	100002103	790	181.053	23656-67-9	494	480		HMDB01087	1822685	1812448	2434322	2664299	2976495	2199415	2201797	2688145	1676155	2389500	2506246	2866656	2586342	2581439	2578915	2274209	2681953	2618858	2762408	3908693	2925558	2849589	3358271	4072767	2662327	2079132	1992717	3003069
3959	5-methyluridine (ribothymidine)	Nucleotide	Pyrimidine Metabolism, Uracil containing	35136	LC/MS Neg	100001446	1778.1	257.078	1463-10-1	445408	393058		HMDB00884	53041	45506	58997	45945	51755	60968	44933	45584	58565	64601	49058	55631	72188	52874	62191	52980	51575	84577	47898	60001	66167	49830	50857	55808	54449	57186	47744	44593
524	5-oxoproline	Amino Acid	Glutathione Metabolism	1494	LC/MS Neg	1021	738.5	128.035	98-79-3	7405	7127	C01879	HMDB00267	18299256	14423449	17196486	22904210	16406070	13073325	10602739	17753350	10521828	9787058	7613519	11724747	16724237	14002848	12462232	16591293	12980018	14522275	13264329	15468010	17517824	16011937	21383720	20984680	13616337	11622084	11294876	18037896
3036	5alpha-pregnan-3beta,20beta-diol monosulfate (1)	Lipid	Progestin Steroids	37196	LC/MS Neg	100002009	5180	399.221										54909	77215	62942	54987	33933	36894	31671	34835	24581	28802	18313						32575	47320	37560			27400	30226
3233	6-beta-hydroxylithocholate	Lipid	Secondary Bile Acid Metabolism	36807	LC/MS Neg	100001625	4830	391.285	668-49-5	5283821	4446909	C15515	HMDB00811	242467	89671	87292	2906104	497724	248589	164294	23866472	465469	114668	237376	2615189	454290	98203	98666	795439	208268	72423		351360	613625	614202	118963	2164021	557013	214685	118410	808388
294	6-bromotryptophan	Amino Acid	Tryptophan Metabolism	62503	LC/MS Pos Early	100020414	3371	283.008						256224	289358	398115	535007	486730	434003	485265	623541	244719	183815	301837	405975	535944	566766	628806	635756	147351	284623	414092	262732	279915	284933	632690	707269	269953	265703	374217	534477
5678	6-hydroxyindole sulfate	Xenobiotics	Chemical	48698	LC/MS Neg	100006260	2498	212.002		122198196				343942	201699	533080	800071	1667121	1043383	1228371	1827415	2209316	1346068	1966623	1612126	238956	181327	228252	173858	146115	159357	257743	400465	80297	75688	180305	402056	246183	146678	192409	363471
3262	6-oxolithocholate	Lipid	Secondary Bile Acid Metabolism	46336	LC/MS Neg	100001068	5033	389.27	2393-61-5	164960	144621			2072696	347175	644961	15875679	2130711	752409	458909	101509056	3468588	660601	1171876	9426670	3654535	486784	409446	3929956	991237	287918	227601	1821124	3669559	3532276	570723	10786534	3765367	1009939	813780	3072367
126	6-oxopiperidine-2-carboxylate	Amino Acid	Lysine Metabolism	43231	LC/MS Neg	100004499	965	142.051	34622-39-4	3014237	2282737		HMDB61705	539628	653274	1331176	870956	560617	593519	770076	979833	346304	348031	417942	933830	496649	539311	944284	391238	471220	699567	683743	284824	510386	673917	1106927	1150455	411946	372663	587860	1035419
2972	7-alpha-hydroxy-3-oxo-4-cholestenoate (7-Hoca)	Lipid	Sterol	36776	LC/MS Neg	100001609	5288.1	429.301	115538-85-7	3081085	2338765	C17337	HMDB12458	638480	594169	498748	740137	782783	591495	672201	1909862	698178	793145	497868	351296	1226788	1040492	982406	853049	1352076	1051329	1020710	760005	973421	1149772	1164292	1076083	926902	647489	588770	448592
3922	7-methylguanine	Nucleotide	Purine Metabolism, Guanine containing	35114	LC/MS Pos Early	100001456	2175	166.072	578-76-7	11361	10883	C02242	HMDB00897	3915755	4811723	6323484	4829701	4500083	5064281	5772684	4751852	6094308	5946130	8340989	4490208	5629041	5738688	7286797	4671084	4885736	6242621	7349948	3930311	6242212	7473835	9159890	5003239	3875277	5468102	5323700	3337039
4297	7-methylurate	Xenobiotics	Xanthine Metabolism	39598	LC/MS Pos Early	100002241	1321	183.051	612-37-3	69160	62375	C16355	HMDB11107	621581	707564	660286	727026	673195	756157	597411	653062	472699	426944	356989	444508	673330	733585	504796	608592	765328	775462	591790	461836	825572	630945	659135	625289	563497	602352	503839	659481
1835	8-hydroxyoctanoate	Lipid	Fatty Acid, Monohydroxy	21239	LC/MS Neg	100000956	2300	159.103	764-89-6	69820	63018		HMDB61914	107651	162385	193732	78933	156822	190766	212883	193066	128575	293406	188983	126062	155373	176040	124867	117028	139126	229875	136776	111499	179926	350530	179314	232157	166994	185228	136300	87626
1865	9,10-DiHOME	Lipid	Fatty Acid, Dihydroxy	38399	LC/MS Neg	179	5180	313.238	263399-34-4	9966640	8142232	C14828	HMDB04704	1029816	149002	111346	277738	460855	262093	120623	403965	1384711	212726	38124	220647	743586	101223	318219	331558	1545969	176540	61007	655227	2455856	1013600	346970	247239	2248295	286631	64145	174741
1698	acetylcarnitine (C2)	Lipid	Fatty Acid Metabolism (Acyl Carnitine, Short Chain)	32198	LC/MS Pos Early	100000802	2282	204.123	5080-50-2	1	5406074	C02571	HMDB00201	110821752	188363664	153356576	337189920	77321776	230869536	146990112	224724448	116811128	503816992	204241984	241430384	88991872	78854032	71329912	497265056	112107432	426516000	159463120	294901280	96040608	625681216	228504928	250300496	88597608	484000480	269425344	341917856
1343	aconitate [cis or trans]	Energy	TCA Cycle	46173	LC/MS Neg	100001359	580	173.009						7799129	7774386	3982157	7216226	6298555	6442731	2385417	4281294	9537854	9059719	6121919	5921444	8840692	7304308	5444418	16256898	11995846	10747394	7566848	7791120	11830602	10097882	8854135	4755949	6730982	7953046	5654994	4659492
3883	adenine	Nucleotide	Purine Metabolism, Adenine containing	554	LC/MS Neg	880	1680	134.047	73-24-5	190	185	C00147	HMDB00034	143706	166147	137580	79134	108124	102269	99651	136716	82920	158129	104141	97792	129482	125353	175808	162215	121844	360757	148305	206931	109394	124204	135884	113004	100264	95080	136729	102429
3882	adenosine	Nucleotide	Purine Metabolism, Adenine containing	555	LC/MS Pos Early	798	2169	268.104	58-61-7	60961	54923	C00212	HMDB00050	20572432	217801	264431	670795	6978586	215918	211161	146080	1511192	77098	102643	174329	942685	209131	3359969	121385	1022786		1557564	357209	132964	355244	317238	196665	5277859			197233
3875	adenosine 5'-monophosphate (AMP)	Nucleotide	Purine Metabolism, Adenine containing	32342	LC/MS Pos Early	209	1013	348.07	149022-20-8	6083	10239183	C00020	HMDB00045	13966363	129597	168166	386835	5841361	116729	150541	149485	933428	143472	176172	153987	475200	122382	2142334	175445	546096	117853	1206863	157203	124015	238571	222841	127411	1609547	113507	109232	134574
1549	adipate (C6-DC)	Lipid	Fatty Acid, Dicarboxylate	21134	LC/MS Polar	100000863	3000	145.051	124-04-9	196	191	C06104	HMDB00448	905514	1413845	1079130	811654		1523549	863597		2400367	2848496	1965960	1730315	1364101	1368709	2386409	2802679	3689484	3083711	1327413	1988343	2822092	3949426		964672	2041439	3842290	1505063	1004123
1751	adipoylcarnitine (C6-DC)	Lipid	Fatty Acid Metabolism (Acyl Carnitine, Dicarboxylate)	52988	LC/MS Pos Early	100006614	2570	290.16		71296139	28540385		HMDB61677	552740	580807	1920621	1857516	850665	1045177	1810782	897284	1342297	1525610	2476955	3264914	559533	807503	1435743	2643376	1955278	2193476	4499291	4641650	999935	1215112	4098447	3344917	1160699	1344254	3825182	3118623
1462	adrenate (22:4n6)	Lipid	Long Chain Polyunsaturated Fatty Acid (n3 and n6)	32980	LC/MS Neg	100001193	5678	331.264	2091-25-0	5497181	4445971	C16527	HMDB02226	10596151	5043038	5502770	2989876	11977319	5441892	3479184	3636800	11544534	3336908	3145750	4086819	12969681	5537650	4495956	12325325	13184844	3572980	2373870	10527124	11929687	7382974	4948230	1575822	10319899	5659910	2261535	1047360
28	alanine	Amino Acid	Alanine and Aspartate Metabolism	1126	LC/MS Pos Early	811	1700	90.055	56-41-7	5950	5735	C00041	HMDB00161	855044480	882840064	1462941568	1424260992	1138066176	1243341440	1582435200	1349563776	1264796160	1640244736	1536245632	1219272832	1481195904	1533052032	2218063616	1011459712	1152636928	1809839104	1813339520	800452672	959494656	1600115584	1841589504	1216697856	1157246336	1298491264	1648491008	1043479232
3870	allantoic acid	Nucleotide	Purine Metabolism, (Hypo)Xanthine/Inosine containing	33434	LC/MS Polar	218	2960	175.047	99-16-1	203	198	C00499	HMDB01209	222315	227811	412556	282386	214165	176122	174113	206016	210474			440943	240633	169186	300007	201450	218992	212615		199282	221512		1006556	567900	173741	172014		242643
3869	allantoin	Nucleotide	Purine Metabolism, (Hypo)Xanthine/Inosine containing	1107	LC/MS Polar	1002	1672	157.037	97-59-6	204	199	C02350	HMDB00462	44777292	47089040	94484376	43765444	37067288	28234706	53445284	34134668	45290004	51015536	108103584	57193184	37315576	30570590	59965332	30606422	39836912	48823668	72149568	32342048	34436656	61198720	152016960	41245244	31238390	42288424	90267440	45216348
4479	alliin	Xenobiotics	Food Component/Plant	41494	LC/MS Pos Early	100003473	1470	178.053	556-27-4	87310	78760	C08265	HMDB33592	135189	131794	97753		172627	291219	59726			147344	250183		233597	384531	285136			160209	71184			210712	360206	50753
1796	alpha-hydroxycaproate	Lipid	Fatty Acid, Monohydroxy	37073	LC/MS Neg	100001723	1920	131.071	6064-63-7	99824	90191		HMDB01624	125130	118569	111299	250347	98450	121264	152692	103235	144117	86371	109608	366578	222294	118755	169337	94136	128391	109656	150241	132250	216047	226454	246047	520321	417479	294958	315729	221643
308	alpha-hydroxyisocaproate	Amino Acid	Leucine, Isoleucine and Valine Metabolism	22132	LC/MS Neg	100000706	1840	131.071	10303-64-7	83697	75520	C03264	HMDB00746	469269	757398	1220834	883661	574133	770197	2071835	2591499	566960	773674	1653109	486178	637534	842645	2337212	680794	447826	1070339	1518575	339915	519965	1439326	1386140	1351898	670591	987457	1597705	1143902
376	alpha-hydroxyisovalerate	Amino Acid	Leucine, Isoleucine and Valine Metabolism	46537	LC/MS Polar	100001300	1052	117.056	600-37-3	99823	90190		HMDB00407	66049820	84457720	127632272	60752496	64420744	65528056	144864496	78673984	76289888	105430896	254368640	61025976	64084556	73547568	175402624	67837152	66543380	101726376	140691248	51333780	55626424	110621336	171342960	61742592	111125192	116302408	163886624	112889312
406	alpha-ketobutyrate	Amino Acid	Methionine, Cysteine, SAM and Taurine Metabolism	4968	LC/MS Polar	796	940	101.024	600-18-0	58	2829426	C00109	HMDB00005	1535785	7404988	11516025	1652381	2935511	5494183	5362480	2191440	2707881	4035249	4978222	5583646	1542271	3983727	5367208	8108329	2383232	5604919	3237320	2981002	2365393	3654542	3207399	2464146	2540818	7847686	9624215	8593267
44	alpha-ketoglutaramate*	Amino Acid	Glutamate Metabolism	62101	LC/MS Polar	100002397	1916	144.03	18465-19-5	48				2863841	2065052	7894701	8147591	2234312	1895765	5613302	7846462	2653924	5498937	11956049	18396296	2817690	2107664	7926426	3672989	2148947	4236177	10579373	6904079	1791667	2474056	11783272	14824310	1647230	2265865	7317742	16269525
1347	alpha-ketoglutarate	Energy	TCA Cycle	528	LC/MS Polar	93	2700	145.014	305-72-6;328-50-7;22202-68-2	51	50	C00026	HMDB00208	91108848	155192960	124458024	209848592	100888216	133936000	94449392	198838240	190890512	330863712	239123552	329433152	106731320	115711032	108105488	189579680	212681152	367812608	277435264	316480768	113789928	351353024	255171216	267451232	123587136	181081344	182528224	278543136
4085	alpha-tocopherol	Cofactors and Vitamins	Tocopherol Metabolism	1561	LC/MS Pos Late	1105	2522	430.378	59-02-9;10191-41-0	14985	14265	C02477	HMDB01893	36469352	19057588	29517992	24491930	11129526	12463412	21368208	26228500	35132968	36488816	34185672	32752864	38990340	38422784	39696368	31321188	38297928	39493444	34082608	28685830	37424988	28958744	37101308	41360884	49721088	37168728	34537224	37509952
82	anserine	Amino Acid	Histidine Metabolism	15747	LC/MS Pos Early	100000044	2924	241.13	10030-52-1	112072	100482	C01262	HMDB00194	5131253	247024336	41847628	13356515	5743341	340108832	52607760	12672747	13559499	514302912	137515824	10140033	6999371	25426912	9670472	8087619	7897438	610853824	161949936	12297273	7522686	723463808	204239392	19111968	5806072	621030912	174856000	18746578
256	anthranilate	Amino Acid	Tryptophan Metabolism	4970	LC/MS Pos Early	1258	2606	138.055	118-92-3	227	222	C00108	HMDB01123	378596	563312	523582	891367	588792	847173	609460	1343767	573791	776604	859907	687937	558085	491898	613700	535300	398672	700702	481881	431743	415575	544976	720721	847838	532833	668514	724937	699288
1185	arabitol/xylitol	Carbohydrate	Pentose Metabolism	48885	LC/MS Polar	100006430	1932.4	151.061						3641961	4109324	3631956	4896349	3636309	3011798	2967264	5313502	4046589	4787895	4541528	5908384	5510583	4174406	4986508	3547079	4843352	6045600	5117730	4722942	4263210	5052012	5713898	8148307	4757118	4382761	4951458	7999103
1191	arabonate/xylonate	Carbohydrate	Pentose Metabolism	48255	LC/MS Polar	100006115	2700	165.04						8945334	7569185	8899924	7898346	7052979	5429530	3870286	7490079	9704398	12687679	7828631	15905152	7976698	6973411	6208569	8139356	11038550	13866996	9038382	31931520	8778927	9464924	8266155	12305913	13219994	8893764	12168338	11383087
1407	arachidate (20:0)	Lipid	Long Chain Saturated Fatty Acid	1118	LC/MS Neg	893	6240	311.296	506-30-9	10467	10035	C06425	HMDB02212	3760560	3095278	3207332	3162427	3815687	4260526	3312179	3690651	3850048	3109996	3382946	4107384	5258195	3843916	3377298	5232954	5970176	3627487	3054960	5328366	5998983	5158976	3731204	3003846	4322527	4735779	3542629	2627534
1460	arachidonate (20:4n6)	Lipid	Long Chain Polyunsaturated Fatty Acid (n3 and n6)	1110	LC/MS Neg	229	5535	303.233	506-32-1	444899	392692	C00219	HMDB01043	96844480	65765124	37206528	40734484	95742656	50325000	34573196	25332978	94786280	41659168	29595812	35569212	121669056	48500268	50021504	83950352	140278704	59857960	28978724	77702560	140448704	69612288	31967816	13948953	108537680	42352720	25146330	9168101
1790	arachidonoylcholine	Lipid	Fatty Acid Metabolism (Acyl Choline)	53261	LC/MS Pos Late	100009332	1390	390.337						3653351	2853883	1639723	8326017	5568286	828822	1139893	2629786	4641441	317448	1215576	3237077	1342095	2160116	1420510	4553530	2263828	305158	1513955	1388594	3413922	66869	556059	990436	1765377	146228	1354456	397365
469	argininate*	Amino Acid	Urea cycle; Arginine and Proline Metabolism	57461	LC/MS Pos Early	100002769	2150	176.103	157-07-3	160437	140984		HMDB03148	228763	129713			353466	377297	242294	1116586	215188	615347	312265	251602	943479	606976	366628	399497	389463	1081385	598980		597697	1240581	691229	845541	364767	613428	287108	534687
431	arginine	Amino Acid	Urea cycle; Arginine and Proline Metabolism	1638	LC/MS Pos Early	231	2825	175.119	1119-34-2	232	227	C00062	HMDB00517	1338058880	1040308480	1062697600	2127044992	1227684480	969597696	1136699264	1180632960	1228466304	760359936	1420254208	1647704832	1333139328	1006300096	1467815680	1665132800	1368019840	1044317568	1492559232	1576060288	1227384832	1204047360	1206105472	1997546624	1054426944	881723072	1165132544	1550497152
4074	ascorbic acid 2-sulfate	Cofactors and Vitamins	Ascorbate and Aldarate Metabolism	63590	LC/MS Polar	100009329	3042	254.982		86484	77998				254605	392020	182742	154240		118151		259143	427230	696687	315251	174177	106139	182975	105535	256807	237581	281087	335314	80345	220224	260144	144863	164283	196710	533430	340306
4075	ascorbic acid 3-sulfate*	Cofactors and Vitamins	Ascorbate and Aldarate Metabolism	63687	LC/MS Polar	100020409	2025	254.981		11425365	9600241			25829324	27894848	38996160	16506431	27017172	23074440	34001640	19396406	57003976	64882124	98516744	36875204	13727560	13103653	22512470	7776705	35056952	48840748	54722952	28048220	10940979	14353919	17333276	7673260	12433437	13924529	25137450	8827566
39	asparagine	Amino Acid	Alanine and Aspartate Metabolism	512	LC/MS Pos Early	917	1225	133.061	70-47-3	6267	6031	C00152	HMDB00168	149042928	161371168	152192448	169120320	146926800	166984464	167545856	186270768	112334304	145396128	105080448	156619232	166682272	157423344	155727264	131287224	133005048	175801120	108840272	99180056	118014752	168363232	126124320	138422848	123062912	137761776	132217664	116807240
35	aspartate	Amino Acid	Alanine and Aspartate Metabolism	443	LC/MS Pos Early	234	1165	134.045	56-84-8	5960	5745	C00049	HMDB00191	26740938	26045584	19676980	39980664	27491902	36660860	15975017	32402724	25272964	25140656	14717277	31624750	22830816	18951140	15447935	25804696	27882550	25921364	30998104	25462818	22053362	28885120	38001340	33535440	17083844	21995582	13814664	22769544
1999	azelaoyltaurine	Lipid	Endocannabinoid	63226	LC/MS Neg	100021233	1687	294.102						185511	450898	677321	128516	191858	324980	234213	161821	179194	449383	175348	92181	292780	168057	235298	135961	55952	110157	40630		106285	220939	172896	86108	35045	93698	34008
1563	azelate (C9-DC)	Lipid	Fatty Acid, Dicarboxylate	18362	LC/MS Polar	2029	2520	187.098	123-99-9	2266	2179	C08261	HMDB00784	13905070	50832744	34294364	17369890	29524526	54266988	33829712	44591968	21992108	125597152	32461912	31914366	18333476	45059056	19327512	20212164	24623788	90120416	29063736	15694994	28157372	68461600	31278426	32729808	15781611	47306044	18001292	13845941
2874	behenoyl sphingomyelin (d18:1/22:0)*	Lipid	Sphingomyelins	48492	LC/MS Pos Late	100006294	3083	787.669			24846873		HMDB12103	25339274	23498432	21673288	27908836	12738397	13107607	12848076	15884949	22097092	18095572	20251904	19029652	24217190	20160584	23639368	26686594	25754324	24056528	21656448	22060588	24696180	21491774	18358708	19441748	15995872	15013834	12335660	14785669
4194	benzoate	Xenobiotics	Benzoate Metabolism	15778	LC/MS Neg	100000008	1750	121.029	65-85-0	243	238	C00180	HMDB01870	4892825	7964225	613736	543490	4384067	4855411	894435	681641	3276104	9480799	936116	518665	8254383	7358493	690191	527513	2606945	10834754	653199	502826	8769703	28541228	1302629	646088	9783774	12431541	1172583	437330
4781	benzyl alcohol glucuronide	Xenobiotics	Food Component/Plant	48781	LC/MS Neg	100006253	2222	283.082	5285-02-09	9795797	7971563			57913	97724			266593	597157	91197		50079	150043	17418		83963	45550			40233	164773			175503	1269371	50098		349455	227260
3974	beta-alanine	Nucleotide	Pyrimidine Metabolism, Uracil containing	55	LC/MS Pos Early	244	1905	90.055	56-41-7;107-95-9	239	234	C00099	HMDB00056	44829356	58531020	71394728	45929080	43247072	92441568	50956800	48630168	57224812	82866560	49901292	40529104	61433928	68525720	60995680	53071756	42229124	100092872	82122856	53565280	47132536	105684488	76115752	51160472	47473012	85294720	68162536	52528320
324	beta-hydroxyisovalerate	Amino Acid	Leucine, Isoleucine and Valine Metabolism	12129	LC/MS Neg	1442	1027	117.056	625-08-1	69362	62571		HMDB00754	976612	1107857	1342087	436167	1160690	847101	1246692	1180280	289929	442549	349693	358442	254950	293761	727248	313805	487760	333563	852338	216487	489011	832977	1205714	630009	236369	370810	524786	432399
325	beta-hydroxyisovaleroylcarnitine	Amino Acid	Leucine, Isoleucine and Valine Metabolism	35433	LC/MS Pos Early	100001594	2584	262.165	99159-87-2		21403176			1294759	2408710	1529493	2929163	905988	2777152	1428999	2267580	1714112	5882524	2874167	2694046	1616370	1578900	1247722	1760327	1169071	3398213	1738881	1515371	1022459	4625490	1897412	2290131	1233834	3399385	1643403	1978887
326	beta-hydroxyisovalerylglycine	Amino Acid	Leucine, Isoleucine and Valine Metabolism	54908	LC/MS Neg	100010864	1222	174.077		129651821				256552	202707	467487	700416	426692	373096	642205	690251	631284	578264	785601	478555	274322	277848	427165	143732	228625	196657	353236	163642	470598	494938	709114	943780	411107	480693	604007	604919
6	betaine	Amino Acid	Glycine, Serine and Threonine Metabolism	3141	LC/MS Pos Early	799	1064	118.086	107-43-7	247	24219951173	C00719	HMDB00043	4301579264	3539634944	3168751104	5311183872	3780628480	3430215168	2811436032	5666450944	5074138112	4446113280	3679694080	4852063232	5926979072	4886318080	4201224960	5294800384	5071511040	4769040896	3779882752	3337284864	5206377984	4836661760	4502196736	6140290560	3596268032	3067036416	2543955200	3919220224
4463	betonicine	Xenobiotics	Food Component/Plant	38100	LC/MS Pos Early	100002153	1012	160.097	515-25-3	164642	144333	C08269	HMDB29412	1627532	1180655	1292067	4933209	1142688	935565	792458	6241931	2181520	1711039	1852439	4057589	1124683	870515	804795	2307087	2411185	1817995	2019403	1976894	2035942	1990787	1806636	10109186	1466960	1346624	1338166	4804402
4133	bilirubin (E,E)*	Cofactors and Vitamins	Hemoglobin and Porphyrin Metabolism	32586	LC/MS Neg	100001950	4294	583.256		5315454	4474753			62804	98938	36108	37315	70597	167284	36759	151722	441483	175757	37913	166257	178486	97223		478179	236152	275449		234489	340652	649533	84066		164278	416569	94345	48833
4132	bilirubin (Z,Z)	Cofactors and Vitamins	Hemoglobin and Porphyrin Metabolism	43807	LC/MS Pos Late	1090	1840	585.271	635-65-4	5280352	4444055	C00486	HMDB00054	1193637	69981	696181	417545			236939	1981365	3704422	2005916	378377	1328932	3789761	1993021	859951	3677641	2245682	3813319	414149	1936942	3724381	7253371	1587652	693300	762591	819693	274661	318391
4135	biliverdin	Cofactors and Vitamins	Hemoglobin and Porphyrin Metabolism	2137	LC/MS Pos Late	250	1016	583.255	55482-27-4;55482-27-4	5353439	10628548	C00500	HMDB01008	367738	697927	150333	102817	457397	859067	273167	104033	318889	250679		99473	371353	132401		226224	284154	319335		88494	958779	1078286	189555		78675	140256
1577	branched chain 14:0 dicarboxylic acid**	Lipid	Fatty Acid, Dicarboxylate	63191	LC/MS Neg	100021374	3849	257.176						496417	288364	114341	435765	443198	359875	159535	2038220	884750	664712	209184	930731	560455	354600	165955	1410198	769860	550501	197246	763010	737005	559551	172888	1078754	1353228	1085985	339255	624827
5813	branched-chain, straight-chain, or cyclopropyl 10:1 fatty acid (1)*	Partially Characterized Molecules	Partially Characterized Molecules	63615	LC/MS Neg	100021666	4805	169.123								27876	14943	77823	23503	32908	17737	66318				63250		65167	52378	43593	52038	20568	50695	59829	92659	59781	37847	98524	16141
5816	branched-chain, straight-chain, or cyclopropyl 12:1 fatty acid*	Partially Characterized Molecules	Partially Characterized Molecules	63683	LC/MS Neg	100021709	5261	197.155						256860	125596	179039	118536	231976	132812	150993	39019	216795	87084	46314	88980	258561	87123	131581	466290	283669	126491	87358	438530	362278	275091	239090	123290	230543	140460	130271	75723
1385	butyrate/isobutyrate (4:0)	Lipid	Short Chain Fatty Acid	40605	LC/MS Neg	1143	1062	87.0452	109-92-6	264	259	C00246	HMDB00039	3038876	3222588	3734043	3539336	3966485	4566811	4761694	7668463	5587180	4812027	3889944	4660065	4241576	6458734	2586395	4485165	4861202	4914590	3766192	3366727	3834142	6176612	3739325	7663800	3740552	5175316	2686543	3662550
1652	butyrylcarnitine (C4)	Lipid	Fatty Acid Metabolism (also BCAA Metabolism)	32412	LC/MS Pos Early	100001054	2860	232.154	25576-40-3	439829	184820	C02862	HMDB02013	336172	1260708	140618	6440931		1328274	783231	3103123	1835057	3124849	2096589	4507600	474699	1087252		2495637	1044465	3300461	1205199	2314308	726191	8330998	1466863	4483999	568408	3871473	2005630	8858489
245	C-glycosyltryptophan	Amino Acid	Tryptophan Metabolism	48782	LC/MS Neg	100006379	1777	365.135	180509-18-6	10981970	9157171			83506	52944	79688	86283	71419	50246	59107	82426	74050	44027	63055	65207	75449	53032	61942	73257	79816	57174	98951	77656	98538	81571	125258	89684	57449	58583	61950	58132
1391	caprate (10:0)	Lipid	Medium Chain Fatty Acid	1642	LC/MS Neg	888	5090.7	171.139	334-48-5	2969	2863	C01571	HMDB00511	1763399	1915168	1252380	935147	1949426	3233751	1417759	1265831	2750012	3205855	889991	1008628	2833215	1963013	2053775	2084815	1710253	3043094	1094508	2135364	2627274	6176939	2268541	1672521	3084331	2705638	693000	693385
1387	caproate (6:0)	Lipid	Medium Chain Fatty Acid	32489	LC/MS Neg	926	2713.7	115.076	142-62-1	8892	8552	C01585	HMDB00535	1064607	1074267	1277929	1545597	1303224	988453	1289648	1534962	1207865	1063722	943556	999980	1435023	1410217	1192828	1715641	1251591	1599134	989439	1248102	1614186	2118658	2255161	1530323	1553617	1528913	1249083	1001975
1389	caprylate (8:0)	Lipid	Medium Chain Fatty Acid	32492	LC/MS Neg	932	4362	143.108	124-07-2	379	370	C06423	HMDB00482	1835623	823057	993064	675287	1164327	967792	1104839	1160662	873326	1064770	758377	952255	1038053	1094061	868413	1137335	884110	1277508	777899	861216	1042460	1837316	1248322	1231871	1532676	1021911	852010	825893
1771	carnitine	Lipid	Carnitine Metabolism	15500	LC/MS Pos Early	100000007	1978	162.112	461-05-2	10917	10455	C00318	HMDB00062	280615168	422365888	302157248	1841135744	302675904	550925824	319887232	1171215744	359735488	723312320	218762160	1231592704	256778912	242182688	193688320	1018359552	300787168	707229888	343285184	730567360	272676736	1159253888	419836096	1387289600	378930816	1049123008	512967680	2520446464
79	carnosine	Amino Acid	Histidine Metabolism	1768	LC/MS Pos Early	249	2942	227.114	305-84-0	439224	388363	C00386	HMDB00033	118417048	1594190592	401948000	200482400	116780456	2271952640	456913152	179901136	146282512	2470407680	802148224	100645984	136197360	301340224	165609584	147119280	176193344	3188787968	1149731456	154860336	153962016	3156656896	1282903168	213853472	110965832	3044439552	1104753280	186477136
227	catechol glucuronide	Amino Acid	Tyrosine Metabolism	53243	LC/MS Neg	100009326	1742	285.062		75124209				50557	39965	48793	481680	33864	25716	26680	1036968	112204	94086	88781	417090	128486	115120	84981	450880	106384	76488	78285	263887	55312	53868	62753	1303993	77562	74176	61244	585767
4214	catechol sulfate	Xenobiotics	Benzoate Metabolism	35320	LC/MS Neg	100001605	1906	188.986	4918-96-1	3083879	2341024		HMDB59724	185447	83130	78701	1862155	393014	191853	159739	6720453	2187654	888418	1279803	7936868	314805	186884	182399	939081	456954	217811	261774	710005	34258	20860	21053	1218792	407426	226529	202204	1665238
2819	ceramide (d18:1/20:0, d16:1/22:0, d20:1/18:0)*	Lipid	Ceramides	57440	LC/MS Pos Late	100015755	3920	594.582							758912	351039	181448	202929	553116	550706		543688	844726	625296	189128		376644	359146	1132216	596898	868266	742195	1130123	423520	705921	216228	187451	587529	885244	665771	198913
2821	ceramide (d18:2/24:1, d18:1/24:2)*	Lipid	Ceramides	57443	LC/MS Pos Late	100015744	3858	646.613						261625	565734	205928	156317	187354	336662	425616	74634	133843	336507	455057	193858	474489	671675	654878	1042714	276913	256822	400113	356814	296989	400865	173423			447564	284654
3199	chenodeoxycholate	Lipid	Primary Bile Acid Metabolism	1563	LC/MS Neg	1123	5264	391.285	474-24-9;474-25-9	10133		C02528	HMDB00518	921626	287611	625071	28908830	1168750	322545	188300	159248896	5586030	1197395	2095760	18463052	2176487	458668	444672	1839938	164004	185161	224984	897153	1985280	2323000	408201	26341020	891347	634091	671856	8474466
2022	chiro-inositol	Lipid	Inositol Metabolism	37112	LC/MS Polar	100001859	3191.2	225.062	643-12-9		10254647	C19891	HMDB34220				4421281				6124647			342847	2235574	305083	141789	757288	1894197	680464	771209	308549	1068976	332857	508850	288768	8221943	269569			7089784
2960	cholesterol	Lipid	Sterol	63	LC/MS Pos Late	266	2707	369.352	57-88-5	11025495	4937803	C00187	HMDB00067	62208688	63644512	54735260	56094176	40100000	44291340	40935176	37684316	63219128	61371308	65235860	50733932	57288456	59525888	55690984	61446304	58432616	60314152	52783300	38137852	49816820	50120752	32075692	32627756	35202332	37046024	32166768	29480164
2050	choline	Lipid	Phospholipid Metabolism	15506	LC/MS Pos Early	1256	1961	104.107	67-48-1	305	149278	C00114	HMDB00097	973161216	1130180096	1158115968	1135291904	1036910336	1128300544	1164446592	1013669376	1325963008	1622412928	1511272960	1003449984	1083641344	1089764352	1313104128	763929024	1152198272	1419623168	1529345664	823314752	1164190720	1369731712	1185078528	1073521600	991939200	1018780352	1057374208	750885696
2051	choline phosphate	Lipid	Phospholipid Metabolism	34396	LC/MS Pos Early	267	700	184.073	72556-74-2	1014	119298	C00588	HMDB01565	14304044	9584342	8164808	12163472	12821543	13678416	10704975	12584887	12018086	30864588	13215056	7136386	10978130	5495708	10102480	7804194	14821169	25041412	20519760	8686679	4229447	46962668	6924261	4225052	8157632	17125480	6650611	3375497
4515	cinnamate	Xenobiotics	Food Component/Plant	12115	LC/MS Neg	1259	2878	147.045	140-10-3	444539	392447	C00423	HMDB00930	65776	46213	31033	83592	56014	48903	26776	71585	100648	87423	48603	65009	201363	153646	82158	177385	153313	124500	58281	150560	227384	245164	58853	128958
4516	cinnamoylglycine	Xenobiotics	Food Component/Plant	38637	LC/MS Neg	100002253	3127	204.067	16534-24-0	709625	618829		HMDB11621			35240	69714	37908		77049	478427	85092	62024	167567	257178	117135	35813	80169	239766	342676	254151	376269	1236489	87498	930079	440647	533526	1800909	1027776	577694	640916
1392	cis-4-decenoate (10:1n6)*	Lipid	Medium Chain Fatty Acid	62873	LC/MS Neg	100002796	4890	169.123	505-90-8	5312351	4471776			62844	47268	85566	73871	96929	71855	86911	61817	102341	25063	33410	98558	52588		82569	435685	48429	56808	55967	229370	84085	92029	187109	101637	48717	14974	77608	82975
1727	cis-4-decenoylcarnitine (C10:1)	Lipid	Fatty Acid Metabolism (Acyl Carnitine, Monounsaturated)	38178	LC/MS Pos Late	100002259	1057	314.233	98930-66-6		28639171			233539	186538	218160	323943	136130		245430	139981	305554	313389	289527	248974	72564	114207	124746	321281	222544	338076	133984	206260		184345	149817	165016	169845	173464	133450	109523
75	cis-urocanate	Amino Acid	Histidine Metabolism	40410	LC/MS Neg	100003425	1200	137.036	7699-35-6	1549103	1266070		HMDB34174	100666	158266	153843	109760	300113	129240	100598	187601	153344	406439	546966	136430	393072	260685	176681	522961	170347	286312	81164	183004	248003	321960	261306	596148	224879	248226	147522	1188026
1362	citraconate/glutaconate	Energy	TCA Cycle	47076	LC/MS Polar	100006438	2600	129.019						2847750	2966803	3898272	3735555	2949268	2691426	3128069	4461617	3642754	4279736	4007907	3864719	2735852	3441502	3665418	2819261	3234793	3580325	3773812	2519357	2533523	4526477	4022397	3261138	2501573	2864373	3275553	2606269
1341	citrate	Energy	TCA Cycle	1564	LC/MS Neg	1124	582	191.02	77-92-9	311	305	C00158	HMDB00094	31226814	21676052	16667401	21521652	26010752	19743096	11841387	13410739	41960952	42784688	34999052	27702858	41102032	32590142	32335708	35033876	51013648	52509488	42107292	27695160	51688592	61254232	53229612	21407662	37818712	40610592	38071032	18261364
440	citrulline	Amino Acid	Urea cycle; Arginine and Proline Metabolism	2132	LC/MS Pos Early	391	1520	176.103	372-75-8	9750	810	C00327	HMDB00904	286687552	244613472	360444352	368455392	317459456	298920864	314264064	388444384	353397824	326498624	399007328	492382944	273932096	259882512	312494848	371842624	321352672	293454848	296782368	264488112	480053792	428715776	395941888	544431360	279289664	295167616	305921888	453140896
3062	corticosterone	Lipid	Corticosteroids	5983	LC/MS Neg	272	5040	345.207	50-22-6	5753	5550	C02140	HMDB01547	28010	255681	237756			121717	351746			122933	272012		33116	198436	385466		54156	255239	257365	48544	22017	206140	251599		24171	171448	166521
3069	cortisol	Lipid	Corticosteroids	1712	LC/MS Neg	356	4710	361.202	50-23-7	5754		C00735	HMDB00063	41465	250353	231754	46551	35269	182999	320384	36198		182592	274209	22323	54808	188969	273761	80370	88759	194119	271778	78752	57546	190479	211153		62091	147245	173694	41358
3073	cortisone	Lipid	Corticosteroids	1769	LC/MS Neg	273	4575	359.186	53-06-5	222786	361685	C00762	HMDB02802	52141	215057	177032	53463	39120	140186	39702	43476		200459	30230		57514	132268	124478	74122	85992	179276	193638	86295	49665	179750	184805	40652	62394	122819	141636	58122
475	creatine	Amino Acid	Creatine Metabolism	27718	LC/MS Pos Early	1221	1947	132.077	57-00-1	586	566	C00300	HMDB00064	4772900864	6569570816	6315259392	5876226048	5086801920	7094467072	5876384256	5280870912	4936456704	8174968320	6223783424	5252538368	4116586240	4692727808	5347335168	4645742592	2499297280	7864828416	6250056704	3986909952	4453377024	9459500032	6780712960	5039458304	4942348800	8462705664	6471461888	5852659200
476	creatinine	Amino Acid	Creatine Metabolism	513	LC/MS Pos Early	275	2055	114.066	60-27-5	588	568	C00791	HMDB00562	1515835264	1375835264	1730570880	1749402368	1904240256	1846059776	1770846336	1951669504	1584799616	1582972672	2016847360	1615509248	1883352320	1772989568	1886272896	1863131776	1629506304	1815930880	2001689216	1673687936	1925225984	2045121920	2254865920	1931461760	1811625472	1867276288	1929219456	1972421760
405	cystathionine	Amino Acid	Methionine, Cysteine, SAM and Taurine Metabolism	15705	LC/MS Pos Early	310	2270	223.075	535-34-2	439258	811	C02291	HMDB00099	1458359	1549921	1862793	1505911	1695740	1674878	1371287	976856	1551101	2272989	1901572	919123	904335	1001925	1275222	719910	1692520	2714534	1820063	1148769	1482086	3487557	2384050	1321724	1442104	1499180	1347134	1015597
407	cysteine	Amino Acid	Methionine, Cysteine, SAM and Taurine Metabolism	1868	LC/MS Pos Early	800	1475	122.027	52-90-4;56-89-3	5862	5653	C00097	HMDB00574	1217933	625002	928748	1001426	888004	284767	1411034	1538651	1559042	501292	1222968	1342491	1176806	650129	1526729	873225	1335332	885078	1859920	590351	1254517	1386711	1314285	1030502	897741	864201	1174794	1058778
413	cysteine s-sulfate	Amino Acid	Methionine, Cysteine, SAM and Taurine Metabolism	22176	LC/MS Polar	100000808	2273	199.969	1637-71-4	115015	102939	C05824	HMDB00731	25847388	43003440	19655560	15956618	14776652	33282812	8925024	12026626	20263396	56330720	15777450	14590629	21637744	32826736	12443740	13387583	27167384	44920300	16247665	16362249	21241040	65261384	13858344	23807212	14463429	36644872	15177825	23833728
420	cysteine sulfinic acid	Amino Acid	Methionine, Cysteine, SAM and Taurine Metabolism	37443	LC/MS Pos Early	100002113	597	154.017	207121-48-0	109	107	C00606	HMDB00996	365090	372429	382340	378414	573823	591156	556221	382502	298005	420326	478778	363591	362430	325698	319120	283496	252631	419446	310781	242242	306571	334250	322934	335427	257143	377212	403677	331544
521	cysteinylglycine	Amino Acid	Glutathione Metabolism	35637	LC/MS Pos Early	278	2132	179.048	19246-18-5	439498	58762	C01419	HMDB00078	112554	155628	251553		121133	227647	317830	214899	173584	602929	711140	84307	203655	201293	557679	83862	165151	686125	509127	59441	178415	2120365	642275	57477	86988	304767	293237	63416
522	cysteinylglycine disulfide*	Amino Acid	Glutathione Metabolism	62103	LC/MS Pos Early	100002466	2547	298.053	70555-24-7		17215992		HMDB00709	6149564	11822337	5911194	6870711	5103671	11661608	5290143	4919513	5296412	12140739	8996666	3804983	6463867	13562431	5625528	5033217	4734399	16298522	7643609	3116909	3911170	32428492	6948379	3881150	4206263	14833518	6799563	3374295
414	cystine	Amino Acid	Methionine, Cysteine, SAM and Taurine Metabolism	56	LC/MS Pos Early	279	2000	241.031	56-89-3	67678	575	C00491	HMDB00192	70685144	80599072	58541168	121501816	41361376	53767696	48920608	49231312	47023576	62404452	81812640	50505188	43308252	60665824	34715916	46626832	46030356	71372800	71816176	33950592	31238408	81274384	41606024	46150680	37571248	90840480	81472112	40385156
3985	cytidine	Nucleotide	Pyrimidine Metabolism, Cytidine containing	514	LC/MS Pos Early	827	2124	244.093	65-46-3	6175	5940	C00475	HMDB00089	13493609	27157196	14609044	4109371	12807616	19616008	12232988	3171618	14906656	27294090	10424079	4413318	17549480	18113732	14795602	6937172	13629827	26741048	12478618	10837216	10975471	37011340	10445916	2402765	14164682	16103802	9492386	2094594
3986	cytosine	Nucleotide	Pyrimidine Metabolism, Cytidine containing	573	LC/MS Pos Early	881	2060	112.051	71-30-7	597	577	C00380	HMDB00630	1278974	876505	867273	12010108	898500	696554	550759	15651650	2837222	2118529	1964228	4702179	2295001	1796775	1299731	9717029	5534309	4426092	3530223	2244353	3186556	2286648	1918969	20100036	3828250	2851496	2055833	18113606
1566	decadienedioic acid (C10:2-DC)**	Lipid	Fatty Acid, Dicarboxylate	63685	LC/MS Polar	100021711	2329.7	197.082						872077	1747381	1010913	555656	1268726	2036090	1355661	947024	640390	1287974	634412	1511018	846363	1481660	881547	3493809	756925	1661757	613230	1324128	1140075	3066731	2971684	753790	456740	2325959	3154136	731718
1710	decanoylcarnitine (C10)	Lipid	Fatty Acid Metabolism (Acyl Carnitine, Medium Chain)	33941	LC/MS Pos Late	100001251	1130	316.248	1492-27-9	10245190	8420677		HMDB00651	127498	244169	184233		118772	285291		58219	37705	308747			111804	143826	144671			387920		166930		531629	220711	222648	81369			68529
1770	deoxycarnitine	Lipid	Carnitine Metabolism	36747	LC/MS Pos Early	100001662	2052	146.118	6249-56-5	134	705	C01181	HMDB01161	36862784	64539556	34578104	201297232	40096192	91846352	37075736	147212544	60341312	174859552	60084996	175620608	50271560	47107312	38163460	164636400	44626072	136674752	52156960	103651984	40706692	247244768	57457352	182988384	45028568	170219776	54704736	314644992
3221	deoxycholate	Lipid	Secondary Bile Acid Metabolism	1114	LC/MS Neg	302	5294	391.285	83-44-3	222528	389318	C04483	HMDB00626	91307	73783	79234		76137	51318	72613		97681	57771	53019		60356	41031	42361	99137	82477	41524	71346	67720	145166	150702	92191	776762	162456	132210	116474
1457	dihomo-linoleate (20:2n6)	Lipid	Long Chain Polyunsaturated Fatty Acid (n3 and n6)	17805	LC/MS Neg	1231	5730	307.264	2091-39-6	6439848	4944228	C16525	HMDB05060	38653212	14589707	16181093	8372913	33258810	20001084	15368635	7632918	38726776	10331530	8942122	8852375	54007976	14986761	18491094	35204064	74039544	16718422	7277396	35286640	70190960	30806876	25571988	5976441	33268498	22646564	10835726	3048037
1459	dihomo-linolenate (20:3n3 or n6)	Lipid	Long Chain Polyunsaturated Fatty Acid (n3 and n6)	35718	LC/MS Neg	100001739	5596	305.249	17046-59-2	5280581	4471954	C03242	HMDB02925	28031892	11130731	9981468	5724396	24140352	12510014	9026096	4688137	29274198	8714213	7325818	6212607	35398688	10620682	12601903	20069642	48204340	13183478	6467558	22521740	48687008	21284240	14015416	3076215	32150640	14718156	7849790	1967016
3941	dihydroorotate	Nucleotide	Pyrimidine Metabolism, Orotate containing	601	LC/MS Polar	923	1910	157.025	155-54-4	648	628	C00337	HMDB03349				231065	101048			321403				139721	86992			69714	108418	115071	69111	103817	96529			239123				179777
5604	dimethyl sulfone	Xenobiotics	Chemical	43424	LC/MS Pos Early	100004284	832	95.0161	67-71-0	6213	5978	C11142	HMDB04983	1460034	3700122	2831757	4861704	997161	2390784	1791711	3144480	1855219	8212887	5504262	3963401	1575955	3370181	3705522	1150754	661058	2488735	2004796	1206296	946542	4172919	2601017	3126051	800565	1832919	1446737	2955605
446	dimethylarginine (SDMA + ADMA)	Amino Acid	Urea cycle; Arginine and Proline Metabolism	36808	LC/MS Pos Early	100001810	2850	203.15	102783-24-4	123831	110375	C03626	HMDB01539	68605144	73599128	87330736	87259712	64541600	59273088	62402964	56908092	63990984	62034032	82026976	64006220	72669224	66991264	74828736	61921432	72253536	76904488	81499736	59664328	74056288	67084604	81890496	85590704	53247428	59025756	64341244	61573484
5	dimethylglycine	Amino Acid	Glycine, Serine and Threonine Metabolism	5086	LC/MS Pos Early	806	1104	104.071	1118-68-9	673	653	C01026	HMDB00092	71699936	63367868	112032320	107961432	43883884	38207088	64098328	68518632	72802920	69385872	107128528	100182848	43464052	47076504	69882440	71598328	63612652	75073408	97720720	74027056	73363768	81159344	97085664	77842552	62117084	54093304	73302760	113177560
1541	dimethylmalonic acid	Lipid	Fatty Acid, Dicarboxylate	42978	LC/MS Polar	100004251	2702	131.035	595-46-0	11686	11195		HMDB02001	209882	301901		281708	2152399	1805502	1941172	4293236	420705		591912	407545	416906	368075	312392	340094	282896	369552	268622	248251	281355	537628	284328	271030	195611	299862	278127	229473
1464	docosadienoate (22:2n6)	Lipid	Long Chain Polyunsaturated Fatty Acid (n3 and n6)	32415	LC/MS Neg	100001182	6034	335.296	7370-49-2	5282807	4445934	C16533	HMDB61714	615118	482971	485948	390020	669403	652469	449689	658304	628943	403487	345834	697862	913338	523150	472135	1254498	976381	466347	283107	773771	835332	628974	541261	346659	488570	536282	331803	283241
1588	docosadioate (C22-DC)	Lipid	Fatty Acid, Dicarboxylate	39837	LC/MS Neg	100002952	5291.8	369.301	505-56-6	244872	214170	C19625		50364	34066	53574	122042	71604	52124	51916	205325	100089	64620	30255	124196	83149	71194	66130	220334	98899	68387	28150	116597	116328	68620	59826	180298	101292	69117	36929	130330
1450	docosahexaenoate (DHA; 22:6n3)	Lipid	Long Chain Polyunsaturated Fatty Acid (n3 and n6)	44675	LC/MS Neg	100000665	5525	327.233	6217-54-5	445580	393183	C06429	HMDB02183	10896387	6794974	4135141	4869292	8679545	3906722	3004411	2619763	3061285	1250669	977584	1123350	10906684	4522644	4147312	8087098	14867588	6229751	2987377	8176946	7760697	3903948	1917279	882663	10192253	3627884	2812890	839998
1789	docosahexaenoylcholine	Lipid	Fatty Acid Metabolism (Acyl Choline)	53263	LC/MS Pos Late	100009333	1378	414.337						568461	384575	214095	909955	470085	61029	84212	170158	70789				121934	208896	165129	361951	328611		165073	119787	215092				149942		115445
1449	docosapentaenoate (n3 DPA; 22:5n3)	Lipid	Long Chain Polyunsaturated Fatty Acid (n3 and n6)	32504	LC/MS Neg	100001181	5571	329.249	2234-74-4	6441454		C16513	HMDB06528	10086547	5989417	4205458	3832492	15733366	5386593	4594041	3545715	12464034	4865632	3951130	4568314	17100964	5570663	5350868	12310353	17867948	6914347	3516084	9956749	15164718	7235252	4207905	1538324	11858551	4958179	3283709	989403
1463	docosapentaenoate (n6 DPA; 22:5n6)	Lipid	Long Chain Polyunsaturated Fatty Acid (n3 and n6)	37478	LC/MS Neg	100001580	5624.5	329.249	25182-74-5	6441454	4945614	C16513	HMDB01976	1473347	764787	733161	686489	921566	434760	448330	431936	1115079	458700	539467	469421		424997	388963	1022397	1705172	588989	430099	978352	1226887	606315	403635	196847	962550	601371	471696	116805
1451	docosatrienoate (22:3n3)	Lipid	Long Chain Polyunsaturated Fatty Acid (n3 and n6)	32417	LC/MS Neg	100001195	5823	333.28	59708-86-0	5312556	4471981	C16534	HMDB02823	505552	324964	340939	178270	509248	283864	243587	322450	498427	270576	221203	386725	817777	323952	304533	621101	801399	335659	165856	547430	675205	392958	374649	179205	397897	358064	189992	94627
1461	docosatrienoate (22:3n6)*	Lipid	Long Chain Polyunsaturated Fatty Acid (n3 and n6)	57467	LC/MS Neg	100015762	5850	333.28						179309	121911	142449	143835	121609		65064	147735	202617	35151	54876	159075	239233	132160	83840	420970	392629	109633	98543	265265	300138	70805	142216	68708	127749	93883	74963	26334
1573	dodecadienoate (12:2)*	Lipid	Fatty Acid, Dicarboxylate	62276	LC/MS Neg	100020478	5146	195.139						93264	65014	73263	48712	76481	67811	66749	59052	78691	39673	34368	43206	103338	39009	47865	184955	93556	62470	56430	149384	122771	97517	91321	40366	67167	49219	56375	45372
1570	dodecanedioate (C12-DC)	Lipid	Fatty Acid, Dicarboxylate	32388	LC/MS Neg	100001102	2990	229.145	693-23-2	12736	12213	C02678	HMDB00623	1563752	923265	372337	213745	1255838	1106781	607179	1185176	2634112	1544277	517963	867773	2263093	1649651	824962	3566187	1865346	1262330	475390	988073	3482720	2861049	584659	344119	4323474	4006842	600852	210074
1572	dodecenedioate (C12:1-DC)*	Lipid	Fatty Acid, Dicarboxylate	61864	LC/MS Neg	100019972	2700	227.129						165659	94678	42429	103356	96041	49317	27543	333114	207065	98882	50887	362713	110547	74028	51990	528627	182270	112966	40735	259373	226935	219906	107632	192351	495575	468442	154881	105532
5606	ectoine	Xenobiotics	Chemical	35651	LC/MS Neg	100001635	796.6	141.067	96702-03-3	126041	112069	C06231		210106	138964	121026	136825	222009	146291	138544	141096	105320	63661	51331	64066	168520	141402	109294	109434	118881	83054	84140	83482	143092	57624	94975	102775	160935	69675	76827	88653
1586	eicosanedioate (C20-DC)	Lipid	Fatty Acid, Dicarboxylate	39831	LC/MS Neg	100002951	5200.9	341.27	2424-92-2	75502	68030			244061	175112	134864	336037	325190	258817	175284	882959	418247	280859	130198	620134	348801	253486	222993	1052492	363048	373597	150217	409097	549236	448248	231354	556539	335833	381297	170630	383925
1447	eicosapentaenoate (EPA; 20:5n3)	Lipid	Long Chain Polyunsaturated Fatty Acid (n3 and n6)	18467	LC/MS Neg	2050	5450	301.217	10-2005-9;10417-94-4	446284	393682	C06428	HMDB01999	7570249	6087448	3051275	1768578	9646871	4778725	2591123	1137006	7455416	4223952	1780838	1734637	10282563	4382314	3567657	6204300	10226203	5803148	2142790	5198474	13634011	6585444	2446242	730103	9960789	3405295	1472108	498131
1430	eicosenoate (20:1)	Lipid	Long Chain Monounsaturated Fatty Acid	33587	LC/MS Neg	100001335	5950	309.28		5282768	4445895	C16526	HMDB02231	28201374	12886474	13144419	7559375	22645396	17607368	12599579	7737987	28393616	8256905	5220812	8594966	40064888	12583943	12461968	32461214	57227824	14227440	4200366	31583576	50357712	20984392	17930180	6674597	22898008	20983966	8300165	3330348
4553	equol glucuronide	Xenobiotics	Food Component/Plant	41948	LC/MS Neg	100003895	3215	417.119						71247	36399		370164	50610			474737	121142	83168	44208	491532	222500	201157	101958	352356	264830	224570	161534	481522	127264	138439	60992	614480	129555	69446	56958	150844
4554	equol sulfate	Xenobiotics	Food Component/Plant	40478	LC/MS Neg	100003429	3630	321.044			23936050			69434	46073			26890			52376	89802	48430		65004	80530	43380		36621	33206	33100		29199	47766	54019		31052	37277	24789
4555	ergothioneine	Xenobiotics	Food Component/Plant	37459	LC/MS Pos Early	100002154	850	230.096	58511-63-0	3032311	2297320	C05570	HMDB03045	8886168	11818637	14869359	20940124	14207866	13757677	19763464	23696832	21218848	21364550	24413394	30100052	13486872	12874395	13158590	18725478	15438107	21043952	22971496	22594404	12877872	27215958	24645932	33869356	28131368	31817792	31762692	57312848
1434	erucate (22:1n9)	Lipid	Long Chain Monounsaturated Fatty Acid	1552	LC/MS Neg	1087	6355.6	337.311	112-86-7	5281116	7924	C08316	HMDB02068	601958	522563	551387	849769	637054	666650	1077664	1930143	773761	425293	729886	1485461	815610	559735	492471	1845779	1276053	549843	736091	907458	1042837	853826	581571	636733	459164	1264053	862519	569682
4557	erythritol	Xenobiotics	Food Component/Plant	20699	LC/MS Polar	100000846	1491	167.056	149-32-6	222285	13835932	C00503	HMDB02994	165418	144803	176476	509273	254756	122205		894871	222000	237629		411714	275640	203447	180373	337664	304375	237348		362540	225516		365169	1069682	208887	150615		903604
1333	erythronate*	Carbohydrate	Aminosugar Metabolism	42420	LC/MS Polar	100001320	2186	135.03	88759-55-1	2781043	2061231		HMDB00613	110825208	97849056	122010152	147548848	112080560	90507456	83469904	137207472	137553408	151478480	169275216	150283552	125532160	93884480	114492824	128148768	145981312	151542064	142659920	131183072	119575768	132288792	169586768	189100352	97302520	95887480	123324088	177397600
362	ethylmalonate	Amino Acid	Leucine, Isoleucine and Valine Metabolism	15765	LC/MS Polar	2054	2785	131.035	601-75-2	11756	11263		HMDB00622	5895331	5935893	7766473	10953720	75892520	52249964	50139660	69080064	15321045	15207054	19155556	24868572	10951319	10693978	11891611	20640340	8894381	9674542	9402223	10074517	5046253	7579784	8756613	10649941	5080686	6827218	10395302	11242140
4564	ferulylglycine (1)	Xenobiotics	Food Component/Plant	54936	LC/MS Neg	100010912	2239	250.072									1100314				1247657				1310069				95566				63620				2548085				1351095
4565	ferulylglycine (2)	Xenobiotics	Food Component/Plant	54937	LC/MS Neg	100010913	2172	250.072									435146				557916				528823				35486								1224090				546723
77	formiminoglutamate	Amino Acid	Histidine Metabolism	43493	LC/MS Pos Early	100002500	1880	175.071	816-90-0	439233	388370	C00439	HMDB00854	1685274	2680214	7522430	2845839	789684	1998952	4488704	1963688	1281560	2586726	4029771	1787071	1438212	2284100	5467476	920800	1283821	3534191	7203683	1218551	1179449	3067905	7253582	3528995	1092386	2674513	3725897	2762452
1251	fructose	Carbohydrate	Fructose, Mannose and Galactose Metabolism	48195	LC/MS Polar	878	2065	225.062	57-48-7	5984	5764	C00095	HMDB00660	5411349	8643974	12212226	8966974	10503828	22374584	13051766	7590846	15087044	17951892	17420548	12293218	9555046	8466682	15566208	12708330	10126612	19039452	12171597	8408103	11616587	12299347	9953795	4454226	8961481	15436385	16010958	8857866
114	fructosyllysine	Amino Acid	Lysine Metabolism	46227	LC/MS Pos Early	100005373	2784	309.166	21291-40-7	123708	110281			14314691	18623798	29556120	12253959	15368794	40805944	41146476	12593568	18225176	43711296	40497216	22876950	19098288	22653308	29611210	5397829	11593456	33140826	16393315	7502473	12520551	41841156	21415928	23640814	11635212	30289620	27132728	19297324
1351	fumarate	Energy	TCA Cycle	1643	LC/MS Polar	330	3084	115.004	100-17-8	444972	10197150	C00122	HMDB00134	1763539	2954558	2168915	3493568	2514822	3683668	2628849	4591697	2562147	7619844	4399914	4331932	2882788	2926872	3456112	3850671	3419021	9954649	5784812	4004080	2293195	18521384	5601640	4257233	2666666	4784400	3146326	3913299
1277	galactonate	Carbohydrate	Fructose, Mannose and Galactose Metabolism	27719	LC/MS Polar	100001026	3085	195.051	299-28-5	128869	114198	C00880	HMDB00565	3906021	1271051	1329732	4153671	2244286	1471631	614951	4436506	1027730	4395600	2434186	3354073	1141473	1846169	1014979	1476847	3292028	6439490	3047268	2780404	2941158	17815336	8655152	11187249	3687934	3692118	3686777	5782280
581	gamma-glutamyl-alpha-lysine	Peptide	Gamma-glutamyl Amino Acid	55015	LC/MS Pos Early	100010901	2784	276.155		65254	58747			1808731	1962471	2083531	2887183	1326556	1656873	1591062	1682670	1222041	2314240	2193752	1384312	1608710	1818024	1545717	1080931	1425304	2975688	1446849	928783	1188824	2417539	1729969	2085711	870818	1565206	1298810	1141790
582	gamma-glutamyl-epsilon-lysine	Peptide	Gamma-glutamyl Amino Acid	33934	LC/MS Pos Early	100001262	2725	276.155	17105-15-6	7015685	5378717		HMDB03869	191073	182017	159786		662080	540641	266331	335337	334758	397410		290158	182675	212468	193030	51146	148912	169261	145943	94278	274480	259345		327267	257619	238476	199219	232372
590	gamma-glutamylcitrulline*	Peptide	Gamma-glutamyl Amino Acid	62104	LC/MS Pos Early	100020241	1644	305.146						296103	208673	574276	431546	425617	318656	337142	424409	215550	248108	436462	387489	318593	195228	293552	561387	205635	379740	95354	181386	316869	283183	319266	680817	238459	322930	238573	424302
575	gamma-glutamylglutamate	Peptide	Gamma-glutamyl Amino Acid	36738	LC/MS Pos Early	331	1775	277.103	1116-22-9	92865	83831	C05282	HMDB11737	243413	355043	214391	611513	164537	347882		365731	118378	304979	92203	215749	97463	287075		382349	224594	584506		317039	75576	287624	142233	392381		338007	108600	227367
576	gamma-glutamylglutamine	Peptide	Gamma-glutamyl Amino Acid	2730	LC/MS Pos Early	1140	1430	276.119	10148-81-9	150914	133013	C05283	HMDB11738	7177649	3273192	5388749	6666856	6338417	3155637	3530255	6747159	2875309	2213314	2617715	2151196	7178351	4252438	4047738	6857437	4645909	5668397	1790895	3006362	4854021	2018926	3368913	4296251	3739351	2727258	2728907	2885399
577	gamma-glutamylglycine	Peptide	Gamma-glutamyl Amino Acid	33949	LC/MS Pos Early	100001294	1535	205.082	1948-29-4	165527	145071		HMDB11667	6373475	3805272	3927842	6424326	5832575	3952739	3256497	6498258	4535641	4017121	2689081	2350342	8434947	6061870	3464800	3548398	4153447	5609307	1367177	1882334	3944499	3903968	2458693	3156266	2976044	3342161	2221559	1811957
578	gamma-glutamylhistidine	Peptide	Gamma-glutamyl Amino Acid	18245	LC/MS Pos Early	1235	2740	285.119	37460-15-4	7017195	5380197			728305	898484	562028	717104	456720	813487	421584	712913	366387	1056519	270432	395821	485192	640260	459161	329548	366758	1308098	316273	267844	339910	836211	598018	507947	344352	942934	357226	465826
579	gamma-glutamylisoleucine*	Peptide	Gamma-glutamyl Amino Acid	34456	LC/MS Pos Early	100001485	2940	261.144		14253342	21403145		HMDB11170	796570	1067463	1450708	1192542	617514	305487	1019408	1004594	561198	280805	811028	716218	754182	893846	1019323	662993	878022	560704	682630	443560	751801	465520	590926	1000468	583303		706708	752841
580	gamma-glutamylleucine	Peptide	Gamma-glutamyl Amino Acid	18369	LC/MS Pos Early	1268	2991	261.144	2566-39-4	151023	133115		HMDB11171	1838626	3072503	2865063	2364670	1385399	2269077	2351739	2028311	1137603	2062513	1598295	1460478	1606603	1911870	2208877	1500669	1321913	3326539	941828	726954	1368579	3012353	875131	1704381	1065607	2567932	1590869	1541918
583	gamma-glutamylmethionine	Peptide	Gamma-glutamyl Amino Acid	44872	LC/MS Pos Early	100001313	2640	279.101	17663-87-5	7009567	5373147		HMDB29155	584433	420980	763100	686251	466248	538936	708779	573110	377553	506881	398151	238774	592646	602242	545097	643050	427257	780789	167357	189317	386295	575577	259966	306732	367586	741427	515183	275220
584	gamma-glutamylphenylalanine	Peptide	Gamma-glutamyl Amino Acid	33422	LC/MS Neg	100000491	1825	293.114	7432-24-8	111299	99868		HMDB00594	79289	68045	98749	166601	71287	60723	80708	160714	64487	68868	59668	107654	69862	63924	93789	104913	57149	76573	48158	58029	71947	77212	68425	155649	53490	53884	58565	93813
585	gamma-glutamylthreonine	Peptide	Gamma-glutamyl Amino Acid	33364	LC/MS Pos Early	100001314	1750	249.108	5652-48-2	76078708	21403107		HMDB29159	1096813	1020154	1357851	1729478	987480	1154685	1083395	1634565	849428	1019599	903400	893579	1133958	978957	1135977	1062939	902560	1153209	717001	482251	882198	1129320	876529	1030560	935870	1267375	951419	876340
587	gamma-glutamyltyrosine	Peptide	Gamma-glutamyl Amino Acid	2734	LC/MS Pos Early	1102	2518	311.124	7432-23-7	94340	85142		HMDB11741	576043	607916	858684	1150416	448516	608264	750759	879514	571034	998628	820390	768427	968616	943357	1252859	711034	502885	963039	412868	265097	361580	882888	460292	698022	517189	871898	664584	574663
588	gamma-glutamylvaline	Peptide	Gamma-glutamyl Amino Acid	43829	LC/MS Pos Early	100001126	2700	247.129	2746-34-1	7015683			HMDB11172	2632909	3158610	3940206	3862099	2038836	2482543	2843249	2884698	2346642	2784402	2636451	2193087	2166389	2264273	2854345	1866261	2223537	3364394	2231659	1482097	2423722	3192322	2370330	2916020	1821222	2674479	2201422	2709614
4107	gamma-tocopherol/beta-tocopherol	Cofactors and Vitamins	Tocopherol Metabolism	52473	LC/MS Pos Late	100008998	2384	416.364						347611	297121	252380	217875	301365	478885	331030	651153	447947	445985	388121	560417	281282	232128	240572	268941	480231	1260800	748208	130757	440060	1031126	968191	1116156	540674	396556	332814	1162600
209	gentisate	Amino Acid	Tyrosine Metabolism	18280	LC/MS Neg	100000447	1459.8	153.019	490-79-9	3469	3350	C00628	HMDB00152		319527	52044	22360		703577	154440	151406	172791	1236603	662452	72147	64008	975437	221004		100815	1252827	382467		67469	1456780	336718	186915	31392	1420519	405955	110824
1054	glu-gly-asn-val**	Peptide	Polypeptide	62917	LC/MS Neg	100021107	1000	416.179			16618843			141647			133161	120129				119844		28259	77130	142795		146556	156507	115347		112504	156726	142077		363366	195910	55101			48651
4468	gluconate	Xenobiotics	Food Component/Plant	587	LC/MS Polar	338	2922	195.051	527-07-1	10690	10240	C00257	HMDB00625	14175434	13953111	20791376	12914081	12252694	20963722	18108084	9476487	16828748	33340888	38468880	13709313	14450668	15284104	23626164	10705092	14512283	28894704	29868056	10473181	12821923	30906140	29028364	9746551	13940621	16555453	21896656	12071095
1131	glucose	Carbohydrate	Glycolysis, Gluconeogenesis, and Pyruvate Metabolism	48152	LC/MS Polar	572	2342	225.062	50-99-7	5793	71358	C00031	HMDB00122	671768896	817526976	1048013696	591249152	693944896	1087904384	1110844672	512116864	882125440	1586437120	1258418816	751422016	949983040	830631808	1145058176	561557184	702020352	1599219328	929188032	563249472	719406464	1493679872	839389056	575583424	730441152	1354762752	1123513856	758529792
1309	glucuronate	Carbohydrate	Aminosugar Metabolism	15443	LC/MS Neg	100000257	639	193.035	207300-70-7	444791	58552	C00191	HMDB00127	14324166	13762154	16358832	6199091	10512214	12905053	12110872	9590034	8733566	13161174	12792789	4724830	22135772	23885056	24697560	4211875	11965113	16247932	17114264	5412837	13569992	9862110	20355184	9525863	11382560	11945697	11228408	6310234
42	glutamate	Amino Acid	Glutamate Metabolism	57	LC/MS Pos Early	561	1500	148.06	56-86-0	611	591	C00025	HMDB00148	566219840	702280960	392808576	657940992	610988800	679683520	392390208	584750464	582089600	496267904	403305152	580090432	532839296	647307648	321791328	635774336	706225792	688102848	564361024	559576576	509920352	562153088	478607040	559593024	456193920	672551744	453992064	437060384
43	glutamine	Amino Acid	Glutamate Metabolism	53	LC/MS Pos Early	563	1291	147.076	56-85-9	5961	5746	C00064	HMDB00641	1814614912	1416627840	1302567552	1524125952	1616498688	1431343744	1312628736	1586880000	1121648512	1044999040	1025590912	926529600	1851206272	1430934912	1465328000	1588938880	1421705728	1596017152	1213951616	1097761152	1556009472	1610934528	1612878976	1277091584	1356347008	1273283200	1262826880	1056229760
1543	glutarate (C5-DC)	Lipid	Fatty Acid, Dicarboxylate	396	LC/MS Polar	339	2900	131.035	110-94-1	743	3618533	C00489	HMDB00661	732667	1421099	1464653	892811	1066478	2155897	1535359	2570406	1471898	3018308	3154133	1691661	1355412	1437400	1852513	1146003	1256379	2466129	2167499	843121	1271324	3280538	2294852	2584471	1284158	2108392	1714730	1895197
120	glutarylcarnitine (C5-DC)	Amino Acid	Lysine Metabolism	44664	LC/MS Pos Early	100001593	2393	276.144	102636-82-8	71464488	21403175		HMDB13130			373268	680456			376706	564321			793969	494120				519574	255839		886636	411825			928913	1004855			834337	680502
1151	glycerate	Carbohydrate	Glycolysis, Gluconeogenesis, and Pyruvate Metabolism	1572	LC/MS Polar	1052	2070.4	105.019	600-19-1	752	732	C00258	HMDB00139	85700296	66802000	77688144	65196516	70270464	52762608	63812844	51207472	65965648	76404336	82928112	55876440	63184404	41362984	56246496	53186100	74307024	68268528	79498536	52466208	60336308	73510472	72578792	48044052	58094616	57253300	64232100	47507676
2622	glycerol	Lipid	Glycerolipid Metabolism	15122	LC/MS Neg	1254	758	91.0401	56-81-5	753	733	C00116	HMDB00131	7977985	2215577	1907782	866153	4896785	2315577	2046196	333090	7487883	2548336	944509	656610	7392699	1149547	3789151	2455261	11096440	2708488	2160451	5331140	13517859	13567331	8512584	1394812	10827586	3394190	773334	370737
2623	glycerol 3-phosphate	Lipid	Glycerolipid Metabolism	43847	LC/MS Pos Early	100000258	580	173.021	29849-82-9	754	734	C00093	HMDB00126	895229	1363077	1737703	1551512	832507	1375299	1190229	960975	765363	7816050	1952999	953167	661648	516758	1046555	643959	1046808	5806802	2167197	908987	630789	15871210	1983590	816940	569022	3724173	904311	584083
2058	glycerophosphoethanolamine	Lipid	Phospholipid Metabolism	37455	LC/MS Pos Early	100001620	659	216.063	33049-08-0	123874	110410	C01233	HMDB00114	2553389	3891114	3214504	2723904	2110285	3440699	3127291	3108605	3539331	7595594	4366442	3283881	3153037	2723189	2537917	2566371	3454294	5103232	4081106	2152702	2755292	11745701	5698779	3992615	1966880	3124103	1918153	2065004
2628	glycerophosphoglycerol	Lipid	Glycerolipid Metabolism	48857	LC/MS Polar	100001619	2430	245.043		439964	388990	C03274		678461	704801	1017775	731219	431661	559899	588140	686423	758623	2063826	1611393	656801	574722	516590	910336	584819	749994	1543286	1044230	513615	584047	2861390	1373226	814736	426644	848240	772720	744895
2060	glycerophosphoinositol*	Lipid	Phospholipid Metabolism	52307	LC/MS Neg	100001621	630	333.059	16824-65-0	167572					88289			90166				77601	58139	32112		115043	67920	32358		72534	45740		143486					177979	38130	55370
2054	glycerophosphorylcholine (GPC)	Lipid	Phospholipid Metabolism	15990	LC/MS Pos Early	100000269	672	258.11	28319-77-9	71920	571409	C00670	HMDB00086	44096460	77482936	32929974	54346124	44894200	58951528	42256284	35121760	78122648	130822784	50278364	59020480	64612720	62134168	35695592	65797404	67993120	96555256	48858368	30219820	59362716	102787128	44858288	32589540	49459448	63145156	38735072	28264022
2059	glycerophosphoserine*	Lipid	Phospholipid Metabolism	57404	LC/MS Pos Early	100015666	577	260.053		3081457	2339060			258023	250275	386831	246695	168937	175723	227498	156062	239512	346213	629815	197501	156997	156081	233703	159187	221041	334073	561542	164435	177285	222444	443414	233953	140260	183707	328227	169685
1	glycine	Amino Acid	Glycine, Serine and Threonine Metabolism	58	LC/MS Pos Early	340	1375	76.0393	56-40-6	750	730	C00037	HMDB00123	472448704	347218592	314032096	435746496	513154144	391370496	330839552	482984512	507925120	322371616	297740448	275393504	644074240	485381376	365908256	282960736	466077120	357773088	307128640	215822640	432288320	285095488	359501216	277508256	344788192	243219648	245922384	184693968
3204	glycochenodeoxycholate	Lipid	Primary Bile Acid Metabolism	32346	LC/MS Neg	1628	5236.1	448.307	16564-43-5	12544		C05466	HMDB00637	161287	119334	70265	6231486	137170	772492	92808	18857648	266157	12333920	405614	11801006	277659	163514	1467281	140264	492157	5424991	206562	2192794	335912	6313065	126476	10451308	2455630	1530281	159395	6431196
3265	glycohyocholate	Lipid	Secondary Bile Acid Metabolism	42574	LC/MS Neg	100004083	5020	464.302						281644	139142	43459	7704065	177009	729836	32273	11730280	352326	16483670	665224	24151486	229490	228157	707787	122322	2321762	9452453	337975	4696479	597037	8308130	180589	12269677	4943945	1746757	155571	8751840
3269	glycohyodeoxycholate	Lipid	Secondary Bile Acid Metabolism	43501	LC/MS Neg	100003868	5070	448.307	13042-33-6	114611	102648			1763029	877859	644474	50666448	3392479	9040262	1431382	129905152	987792	33851236	1841120	75838720	1376704	903105	2911932	590569	2250572	13404185	916908	7910334	2337024	26853720	1121239	58385364	18277720	8719212	1581828	57724476
3239	glycolithocholate	Lipid	Secondary Bile Acid Metabolism	31912	LC/MS Neg	100001064	5357.1	432.312	474-74-8	115245	103116	C15557	HMDB00698				408067		41984	29046	707883		99002		590227						41755		21493	17406	199865		161742	75316	54887		129780
3240	glycolithocholate sulfate*	Lipid	Secondary Bile Acid Metabolism	32620	LC/MS Neg	100001657	5011	255.631	15324-64-8	72222	65188	C11301	HMDB02639				171334				278897				95186						24192				51024		64183	32176	24022		44973
2831	glycosyl-N-nervonoyl-sphingosine (d18:1/24:1)*	Lipid	Hexosylceramides (HCER)	57369	LC/MS Pos Late	100001878	3990	810.682							155867		190485	663922	637361	794975	514227	178045	352009	418301		350764	292382	462931	583235		164727			149561	144568	180975
2825	glycosyl-N-palmitoyl-sphingosine (d18:1/16:0)	Lipid	Hexosylceramides (HCER)	53013	LC/MS Pos Late	100009272	2623	700.572						275761	362186	539577	453028	830454	876637	1164941	865079	557807	617428	1136108	831397	490886	552994	861103	925499	515481	602767	901290	694636	277365	374447	476842	229213	143461	294119	315476	416536
765	glycylvaline	Peptide	Dipeptide	18357	LC/MS Pos Early	100000487	2734	175.108	1963-21-9	97417	2006926		HMDB28854	1136591		255588	1058981	1322510			142494	2110608	99628	304025	1030098	1989879	130093	1416784	1727349	1728247	164094	1661542	1528095	2068020	290897	4207793	2574889	570427	95842	232771	423415
4217	guaiacol sulfate	Xenobiotics	Benzoate Metabolism	46111	LC/MS Neg	100004208	2344	203.002		22473	21078		HMDB60013	181087	198293	62418	272841	247279	281805	68655	675188	297333	256400	178020	808286	47497	49136	41780	105159	170653	253408	102389	122300	20019	36136	37794	179901	65191	67830	54880	330789
474	guanidinoacetate	Amino Acid	Creatine Metabolism	43802	LC/MS Polar	344	2884	116.047	352-97-6	763	743	C00581	HMDB00128	1370160	1316617	768521	718270	1427924	1441627	1074971	741666	1130263	1334571	1018794	716442	1262155	1457673	1019096	547206	1181252	1252106	934930	579561	1131610	1287783	899750	722897	849483	848936	856768	591142
509	guanidinosuccinate	Amino Acid	Guanidino and Acetamido Metabolism	32446	LC/MS Polar	100001212	3550	174.052	6133-30-8	97856	88329	C03139	HMDB03157	279995	202355	455073	549123	206800	207376	274712	335633	556027	903792	973142	649572	197255	162405	289873	279442	275769	328516	432359	375080	260817	385211	453483	391142	297512	287691	392566	406539
3919	guanine	Nucleotide	Purine Metabolism, Guanine containing	32352	LC/MS Pos Early	172	2032	152.057	73-40-5	764	744	C00242	HMDB00132	34642888	50941620	51744392	16859124	31955888	37448628	40253460	13850025	37227212	48487648	39244340	17369608	44253232	47850112	54549624	27424164	36761244	54752472	60803636	29479730	48715552	79575344	82622048	15228087	29801484	36074036	40296176	14476136
3918	guanosine	Nucleotide	Purine Metabolism, Guanine containing	1573	LC/MS Neg	1099	1662	282.084	118-00-3	6802	6544	C00387	HMDB00133	2550362	225503	541565	1085779	1931692	118377	213779	183341	2463908	363712	535015	260856	2276824	174907	2159008	1398064	2779364	459762	2445120	1682148	2515525	431990	2157326	572467	2116947	189500	483044	231431
4082	gulonate*	Cofactors and Vitamins	Ascorbate and Aldarate Metabolism	46957	LC/MS Polar	100001586	2750	195.051	20246-53-1	152304	7969943	C00257	HMDB03290	73275504	67571584	83352872	57834864	62257640	56797928	28071556	38480248	57092008	102405992	41543400	34687076	85088096	40065776	62887672	41376040	78475064	122370672	71187328	47931044	89059048	143710496	93779848	70979120	82855408	49324664	48678728	49481944
4131	heme	Cofactors and Vitamins	Hemoglobin and Porphyrin Metabolism	41754	LC/MS Pos Late	100001386	1124	616.176	14875-96-8	26945		C00032	HMDB03178	608763	980208		370642	1018739	1161844	402740		215449	235325	70278		87392				296132	103410			459168	206945			73601	158988
1448	heneicosapentaenoate (21:5n3)	Lipid	Long Chain Polyunsaturated Fatty Acid (n3 and n6)	57658	LC/MS Neg	100015797	5514	315.233	24257-10-1	11998573	10171040			64421	18275	18429		82000				48840				249526	43351	43913	110273	281067	66666	30041	117369	63399				171287	53618	28238
5615	HEPES	Xenobiotics	Chemical	21248	LC/MS Neg	100000843	1022	237.091	7365-45-9	23831	22278			4508221	133069	171869	14722		591517	60178	25694	9229696	257819	297453	197252	2200541			10368449
1581	heptadecanedioate (C17-DC)	Lipid	Fatty Acid, Dicarboxylate	62869	LC/MS Neg	100019969	4869	299.223	2424-90-0	3083765	2340922			1221113	514586	220143	243958	197777	343939	133942	166504	2855692	1665796	275251	635269	685312	316482	299262	861619	1877946	901762	130309	573857	3136585	1850082	286730	176785	2930388	2840265	343126	139739
1388	heptanoate (7:0)	Lipid	Medium Chain Fatty Acid	1644	LC/MS Neg	925	3670	129.092	111-14-8	8094	7803	C17714	HMDB00666	294684	387210	549131	256991	669271	474608	632827	610021	297861	465944	381220	311936	384123	472143	365229	481573	430228	601509	328587	319488	526968	1027299	467073	681200	565979	746826	478180	327270
1453	hexadecadienoate (16:2n6)	Lipid	Long Chain Polyunsaturated Fatty Acid (n3 and n6)	57652	LC/MS Neg	100009394	5398	251.202	28290-73-5	13932172	13628094		HMDB00477	2926675	1764007	1392589	483095	7918667	1630339	1098226	562546	3429380	1867032	881122	593155	4280756	934921	1597255	3280263	2892983	2346445	1638945	2061078	4233791	3115061	1408453	440688	3377684	1646933	796206	406202
1579	hexadecanedioate (C16-DC)	Lipid	Fatty Acid, Dicarboxylate	35678	LC/MS Neg	100001614	4615	285.207	505-54-4	10459	10027	C19615	HMDB00672	2756119	1272961	567781	859426	2457775	3211370	791680	2459341	14503089	6410646	762892	1793759	3572079	1271703	853272	4984488	12962931	4184601	735274	3225219	22445972	10816301	1221859	1119943	28708200	26357550	3922173	882909
1438	hexadecatrienoate (16:3n3)	Lipid	Long Chain Polyunsaturated Fatty Acid (n3 and n6)	57651	LC/MS Neg	100009393	5330	249.186	7561-64-0	5312428	4471853			208918	134488	127998	37006	563982	104109	100281	61665	297186	133992	95110	56623	344436	61821	144339	336095	171894	137687	132211	154995	283959	272005	86823	28955	309635	157617	84920	37650
1580	hexadecenedioate (C16:1-DC)*	Lipid	Fatty Acid, Dicarboxylate	61862	LC/MS Neg	100019975	4380	283.191						2786110	1367008	457189	515561	1144896	2219050	586246	1034932	12501936	6177984	761443	1326303	3011641	1306998	674626	3662330	10023059	4132584	665032	2505089	18247670	8106346	1185045	993896	25010620	31902048	3441172	757848
1702	hexanoylcarnitine (C6)	Lipid	Fatty Acid Metabolism (Acyl Carnitine, Medium Chain)	32328	LC/MS Pos Early	100000781	3358	260.186	6920-35-0	6426853	4932273		HMDB00705	172462	362782	399312	601282	320111	290151	380832	689695	322215	643380	471230	533036	285372	267924	116078	602417	270350	468254	175160	540934	272250	1597663	245585	587242	259499	305035		337309
1675	hexanoylglycine	Lipid	Fatty Acid Metabolism (Acyl Glycine)	35436	LC/MS Neg	100001527	2900	172.098	24003-67-6	99463	89859		HMDB00701			82417	49249	29458	45693	72435	32553	21333	34798	46155	25054	30375	101572	72065	90170	39469	120262	60615	76327	36582	180583	156607	42343	66307	103124	101393	45247
4180	hippurate	Xenobiotics	Benzoate Metabolism	15753	LC/MS Neg	100000014	2106.9	178.051	495-69-2	464	451	C01586	HMDB00714	78773000	103034728	24387532	38799252	117220240	157657408	44377080	64790584	87059096	143835376	54500892	55714144	128199600	108034408	39055520	35549880	99306360	163974368	50942924	33609316	140578960	424588384	84302600	64534848	175638288	193918560	55724916	43277540
83	histamine	Amino Acid	Histidine Metabolism	1574	LC/MS Pos Early	354	3035	112.087	51-45-6	774	753	C00388	HMDB00870	122778008	2502108	10353738	61559636	92892640	1935586	2571845	4728997	86736840	277469	12519230	7435611	110589168	2003622	142854672	53322944	40235496	105248	141206624	30517654	29106822	3121487	96537408	9857379	102059360	707073	21675992	8838951
67	histidine	Amino Acid	Histidine Metabolism	59	LC/MS Neg	355	755.9	154.062	5934-29-2	6274	752	C00135	HMDB00177	54260172	52419240	46916944	53473204	62436852	69762640	57536648	63958664	46041444	56512200	47512680	51196640	57961128	52760296	52335056	51227320	47965196	59534436	56824656	40873480	55472152	67221848	66896088	56283004	52104680	74805528	49881368	40003920
4592	histidine betaine (hercynine)*	Xenobiotics	Food Component/Plant	62278	LC/MS Pos Early	100004059	2094	198.124	534-30-5	3083620	2340795			1081902	477785	322674	739041	1116676	559876	587110	1072151	1203969	431321	607598	2493072	530676	447564	304532	651374	1058213	450641	507068	737458	827065	409147	422866	850458	1558537	861347	1121849	1636976
770	histidylalanine	Peptide	Dipeptide	42027	LC/MS Neg	100003542	970	225.099	16874-75-2	351667	312232		HMDB28878	13636			80378			60115	30980		591512	414308			83338	52199	61751	22864			90920	27016	1113525		50125		1005359	218694	107854
441	homoarginine	Amino Acid	Urea cycle; Arginine and Proline Metabolism	22137	LC/MS Pos Early	100000961	2882	189.135	156-86-5	9085	8732	C01924	HMDB00670	7189686	7321008	6614461	6368656	9319378	8106203	8682355	5467489	7195007	6753091	8410607	5111248	9070052	9199151	9715693	5771701	7192300	6772265	7048943	4934408	11456321	7904839	10845241	11284056	6139589	7727765	6978201	6022424
442	homocitrulline	Amino Acid	Urea cycle; Arginine and Proline Metabolism	22138	LC/MS Polar	100000963	3006.8	188.104	1190-49-4	65072	58582	C02427	HMDB00679	2174552	1774859	1903402	2391979	942168	606671	526163	1378279	928814	968278	1263829	1388212	742814	695140	739813	1137460	1636019	1317978	1053488	1764402	884549	789522	1064504	1630820	1074670	924979	1181195	1840834
4595	homostachydrine*	Xenobiotics	Food Component/Plant	33009	LC/MS Pos Early	100001550	1750	158.118	1195-94-4	441447	390180	C08283	HMDB33433	382042496	317699744	327086816	824514496	408490560	352028192	354228096	778456256	352922464	284343168	318965120	535441632	292715584	243524032	237762560	576312384	370915296	320955456	337714752	442915616	401105568	376902624	362972320	720884224	464075392	426799488	431486048	703554880
73	hydantoin-5-propionate	Amino Acid	Histidine Metabolism	40473	LC/MS Polar	100002514	2080	171.041	5624-26-0	782	761	C05565	HMDB01212			187481	100716		63842	661705	423949			109665	76483			265398	57121			104293					99125			150503	251600
5462	hydroquinone sulfate	Xenobiotics	Drug - Topical Agents	35322	LC/MS Neg	100001604	1395	188.986	123-31-9	161220	141624	C00530	HMDB02434	90717	72477	73430	787876	110903	95578	59737	1418590	247411	176761	237059	945260	309843	339865	197615	720960	184922	129453	147713	274532	111731	144986	140160	1668988	294591	171374	154754	1458654
111	hydroxy-N6,N6,N6-trimethyllysine*	Amino Acid	Lysine Metabolism	62959	LC/MS Pos Early	100021123	2759	205.155						23487340	26827122	30054536	24298940	20504780	21533536	25660992	21398550	18340262	18404810	22606560	24167612	20836202	22823622	26263858	21043446	23253694	24454878	20847940	18917028	22664428	24447024	16804606	20440520	20206428	25472568	22401692	23612216
1863	hydroxy-undecanedioate (OH-C11:0-DC)*	Lipid	Fatty Acid, Monohydroxy	63684	LC/MS Neg	100021710	1482	231.124						306393	1666480	1068829	237687	1086225	1797276	887361	765372	445724	3083966	613630	492777	537531	1667320	453076	488310	577937	3356237	626219	444374	864122	2339488	720240	1045772	446388	1473952	421013	257269
41	hydroxyasparagine**	Amino Acid	Alanine and Aspartate Metabolism	62060	LC/MS Pos Early	100020205	1149	149.056		97663	88149	C03124	HMDB32332	1942911	1694409	1796930	2254849	1683208	1320702	1063760	1395544	1420110	1438405	1390030	1334357	1926622	1584833	1598021	1574975	1624589	1813011	1686563	1792964	2062986	2002439	2140021	2380304	1566051	1345225	1214703	1561391
2872	hydroxypalmitoyl sphingomyelin (d18:1/16:0(OH))**	Lipid	Sphingomyelins	62851	LC/MS Pos Late	100021000	2056	719.57						1415598	1306551	1400020	1331522	1185540	1208667	1270085	1001675	1559285	1362433	1836775	1489776	1991623	1806174	2165850	2238620	1729133	1534436	1905964	1554146	1396292	1065996	1229268	884441	1205638	1093830	1080638	1044574
3264	hyocholate	Lipid	Secondary Bile Acid Metabolism	34093	LC/MS Neg	100001279	5046	407.28	547-75-1	92805	21403098	C17649	HMDB00760	1218788	485999	200533	9718803	1251861	899923	174212	41906472	4600870	3619546	3058402	18798602	1551434	932387	851440	2823121	284481	682349	467218	1323686	2636461	6112165	586720	11178985	1213564	764030	576394	4743128
3267	hyodeoxycholate	Lipid	Secondary Bile Acid Metabolism	27531	LC/MS Neg	100000777	5097	391.285	83-49-8	5283820	4446908	C15517	HMDB00733	3056212	1511720	2235216	103618944	10645382	6222839	3846233	512127168	7337187	4316078	7209161	51189884	4675402	2249277	2620748	7362829	1327357	1067677	841296	3724574	6210881	11069667	2582347	76424152	5841408	3163045	2925871	42515944
422	hypotaurine	Amino Acid	Methionine, Cysteine, SAM and Taurine Metabolism	590	LC/MS Polar	358	2763.4	108.012	300-84-5	107812	96959	C00519	HMDB00965	1305241	1180294	798876	336685	679848	727193	557628	255841	828147	923866	428213	139945	1407878	932015	1018186	304602	1053244	1212496	1130464	266099	797061	1463958	1090025	243691	1286259	1425314	1036812	437865
3858	hypoxanthine	Nucleotide	Purine Metabolism, (Hypo)Xanthine/Inosine containing	3127	LC/MS Neg	171	1291.2	135.031	68-94-0	790	768	C00262	HMDB00157	27993180	34131656	29363596	24706212	28460068	31615158	37443272	31857094	29357180	31918796	39522688	25545472	30059850	34883640	39529384	31505876	26682754	30989262	49919088	22487344	31321808	63865628	57846372	21445216	22536036	37384832	36236380	17067202
78	imidazole lactate	Amino Acid	Histidine Metabolism	15716	LC/MS Pos Early	100000263	2040	157.061	14403-45-3	793	389128	C05568	HMDB02320	1446769	717225	1425150	1914253	1189719	770819	1244204	1585406	1463262	1270723	2975283	1958645	1219618	1141745	2268203	1201083	1923891	1488890	2458070	1529488	1535295	1253473	2675623	4016230	1032965	990981	1446707	2026570
76	imidazole propionate	Amino Acid	Histidine Metabolism	40730	LC/MS Pos Early	100003434	2263	141.066	1074-59-5	70630	63798		HMDB02271	115443	121472	136791	76354		319315	1030707	111361	340297	919817	1725656	555704		299119	518122		91240	159945	272077		736944	1344167	1164237	828293	118021	528493	408412	554599
276	indoleacetate	Amino Acid	Tryptophan Metabolism	27513	LC/MS Neg	100001034	2200	174.056	6505-45-9	802	780	C00954	HMDB00197	55397	75093	63295	481544	79526	87404	106789	320184	196180	239282	224840	561065	77261	124879	159862	202266	41238	77056	75814	40110	55126	154311	163398	2629106	90620	188742	152078	987018
286	indoleacetylglycine	Amino Acid	Tryptophan Metabolism	54730	LC/MS Neg	100006730	2610	231.078		446640	393944			263604	412521	398218	2755128	250103	324240	385614	1518390	1032870	1199922	1383628	2423585	354542	538644	550642	1005247	308966	417156	509831	349444	431487	826385	944622	9602256	384505	747961	686144	3531234
278	indoleacrylate	Amino Acid	Tryptophan Metabolism	22114	LC/MS Neg	100000800	2511	186.056	1204-06-4	15030923	4524636		HMDB00734	39896	70671	30601	113231	49151	67870	36617	232230	76651	113628	64243	45471	103804	145296	73468	43305	50907	91453	30761		70143	136162	56377	64667		45598		24574
275	indolelactate	Amino Acid	Tryptophan Metabolism	18349	LC/MS Neg	100000463	2286	204.067	832-97-3	92904	83867	C02043	HMDB00671	1633453	1999663	5500887	6562425	2559503	2697542	9558573	14182058	2728212	3659370	11465361	5380020	2370719	2701385	13969590	3819563	1353605	2615267	8079503	1660156	1308617	2632482	12735062	12702011	2870319	3269412	6803512	15227728
279	indolepropionate	Amino Acid	Tryptophan Metabolism	32405	LC/MS Neg	100001083	2795	188.072	830-96-6	3744	3613		HMDB02302	374522	390705	243948	1481041	838999	859969	643508	4878100	1079477	910288	852610	1141531	1495498	1485413	1032102	669781	852997	927280	731181	438425	740527	1086037	1041840	2221255	990968	916201	835044	2218481
280	indolepropionylglycine	Amino Acid	Tryptophan Metabolism	54917	LC/MS Neg	100010863	2926	245.093		7677842	5990843						125491				266426	29851		41480	44089	44185	31265	49087	32390	52082	24947	59907	37561	27751	22482	46192	95030				40488
4599	indolin-2-one	Xenobiotics	Food Component/Plant	43374	LC/MS Pos Early	100004318	2575	134.06	59-48-3	321710	284794	C12312		171635	249927	222759	457745	292254	429574	328767	746789	369308	342273	393784	298775	257079	322867	294172	150076	180378	365044	200948	391481	111215	481782	329832	848285	95944	432912	153867	542585
291	indoxyl glucuronide	Amino Acid	Tryptophan Metabolism	52749	LC/MS Neg	100008931	1940	308.078	35804-66-1	2733785	2015556		HMDB59804	57210		133072	255058	35708		38135	111957	44822		17498	40321	92115	32445	74272	152614	24033		32873	64451	147962	49138	173807	571408	49601		27347	125739
3857	inosine	Nucleotide	Purine Metabolism, (Hypo)Xanthine/Inosine containing	1123	LC/MS Neg	361	1602.1	267.073	58-63-9	6021	21241953	C00294	HMDB00195	23841538	1760762	3337605	8861658	17535556	1019525	2033344	1763696	15464661	3497662	4877138	1958125	14523418	1300606	19033496	9859399	18501724	3468288	13821601	9574828	14125077	4063052	11731208	3629278	13559260	2121903	3876564	1338668
378	isobutyrylcarnitine (C4)	Amino Acid	Leucine, Isoleucine and Valine Metabolism	33441	LC/MS Pos Early	100001055	2810	232.154	25518-49-4	168379			HMDB00736	422908	6481625	3352043	3221483	428696	1499205	3150818	4023333	1035420	9309300	6922701	3186987	681935	1272930	1441188	1213120	568827	5364000	3002584	1171475	626510	10872955	7473633	8165638	923054	11208460	5908750	6678218
379	isobutyrylglycine	Amino Acid	Leucine, Isoleucine and Valine Metabolism	35437	LC/MS Neg	100001590	1420	144.067	15926-18-8	10855600	9030891		HMDB00730	344541	365347	397340	297229	660955	666732	727704	483944	461078	478425	638130	264652	764485	1149962	856595	252018	342760	446821	464141	139485	611633	733969	802781	564651	493984	672804	682592	285898
1346	isocitric lactone	Energy	TCA Cycle	54724	LC/MS Polar	100009239	2970	173.009	4702-32-3	98259	88729			211746	192321	361477	232373				379053	257494	466466	467961	469679	252524	165060	298175	168854	218138	482482	408519	400147	108296	498154	490429	615276	186678	281249	342803	492305
344	isoleucine	Amino Acid	Leucine, Isoleucine and Valine Metabolism	1125	LC/MS Pos Early	376	2800	132.102	73-32-5	6306	769	C00407	HMDB00172	2502307328	3057908736	3443161344	2519890688	2167853824	2467114496	2925220096	2221525760	1933788032	2163706880	2408370688	2396301312	2210611200	2526932480	2878351872	2200115200	2426290176	2832478464	2149454592	1867895936	2489251072	2828306432	1833261184	2170195712	2289456384	2808902400	2519913728	2463497216
789	isoleucylglycine	Peptide	Dipeptide	40008	LC/MS Neg	100003169	1992	187.109	868-28-0	342532	303621		HMDB28907	165110	89314	88388	224196	152853	75414	112122	235639	338173		55648	115799	202076	125404	69612	246268	395675	61793	150072	76067	385131	85695	75033	86015	196474	135785	127125	77044
312	isovalerate (i5:0)	Amino Acid	Leucine, Isoleucine and Valine Metabolism	44656	LC/MS Neg	100000708	1564	101.061	503-74-2	10430	10001	C08262	HMDB00718	2212164	1678721	2094836	1672173	2289586	2108961	2447440	2017492	1883309	1491777	1668756	2279667	2016815	1908562	2735218	2061772	1618644	1828611	1472613	1395694	1715028	3750245	1534519	2431277	1773655	2240900	2065829	2225519
315	isovalerylcarnitine (C5)	Amino Acid	Leucine, Isoleucine and Valine Metabolism	34407	LC/MS Pos Early	100001393	3085	246.17	31023-24-2	6426851	4932271		HMDB00688	177447	1867308	954594	1889198	320991	509587	929571	1053878	353723	2577794	1232551	1763844		279586	270507	457390	230507	1266628	513812	363762		2823500	729811	1816248	312146	2661980	924574	2895204
314	isovalerylglycine	Amino Acid	Leucine, Isoleucine and Valine Metabolism	35107	LC/MS Neg	100001452	1950	158.082	16284-60-9	546304	475516		HMDB00678	693615	638934	1998570	2004727	1579665	1714079	3507863	1963189	1307277	1238743	3937052	1451553	951742	1267866	2286076	393878	796812	734399	2158938	525012	1341361	1891833	3029348	3048311	1328013	1918973	2279807	1389843
253	kynurenate	Amino Acid	Tryptophan Metabolism	1417	LC/MS Neg	98	2224	188.035	492-27-3	3845	3712	C01717	HMDB00715		26666	38478	23470	25515		54721	52633	26683		58194	33425	32112	25910	58512	31854	42498	59575	54228		22860		101791	31280	31886		25333	50208
249	kynurenine	Amino Acid	Tryptophan Metabolism	15140	LC/MS Pos Early	100000265	2739	209.092	2922-83-0	161166	141580	C00328	HMDB00684	2982502	4332990	7050195	6810085	5798141	6271190	9137348	13128701	3693418	4432452	9528415	8510185	4518988	5326364	10369120	5734505	2694297	5503907	8671755	4304170	3278848	5708316	19505432	10279673	2769474	4219474	6131830	9356555
1148	lactate	Carbohydrate	Glycolysis, Gluconeogenesis, and Pyruvate Metabolism	527	LC/MS Neg	482	681.6	89.0244	79-33-4	612	592	C00186	HMDB00190	225567664	200615904	363172480	272199776	224504768	326873472	668625216	413202528	394729120	683763200	838272832	347783552	304890272	401704448	875549824	218817936	267168032	498103232	1530601088	194076000	244215920	1251809664	1420508288	266259600	319715520	423944224	392437696	215415648
4914	lactobacillic acid	Xenobiotics	Bacterial/Fungal	63048	LC/MS Neg	100021065	5822	295.264	503-06-0	10417	9988			426227	246409	208021	118424	360211	270045	165708	92286	388428	147970	81354	151660	665129	244435	174393	517042	882981	167696	93499	396926	598013	404980	200491	70404	444358	466547	200664	94018
2855	lactosyl-N-palmitoyl-sphingosine (d18:1/16:0)	Lipid	Lactosylceramides (LCER)	53010	LC/MS Pos Late	100009030	2527	862.625	4201-62-1							85255			110448	212232	242728	303962	111377	229806		172712		195884	207576			215427		168549	308716	198619	249228
1397	laurate (12:0)	Lipid	Medium Chain Fatty Acid	1645	LC/MS Neg	181	5300	199.17	143-07-7	3893	3756	C02679	HMDB00638	3831047	4962931	2324848	2254490	4228995	7980698	2251852	1990906	7900050	9267677	1836506	2018614	7300644	5062494	3573190	4350652	5470682	7669022	2316904	4515268	7462803	14061620	4207865	2689159	7600006	7542829	1975395	1776957
1711	laurylcarnitine (C12)	Lipid	Fatty Acid Metabolism (Acyl Carnitine, Medium Chain)	34534	LC/MS Pos Late	100001392	1235	344.28	25518-54-1	10427569	8602997		HMDB02250	135939	267253	312915	369364	68667	258991	381324	299326	163089	247608	202720	250950	120624	142792	157391	345069	126157	412011	164258	204958	157190	574419	335919	152580	50915	214450	209836	68095
297	leucine	Amino Acid	Leucine, Isoleucine and Valine Metabolism	60	LC/MS Pos Early	397	2864	132.102	61-90-5	6106				2430585600	3316977152	3283486208	2300303360	2109397248	2907829504	3054886400	2132697984	1902772096	2242541568	2407130880	2152129024	2332048640	2621920000	2829504000	1962840192	2148013568	2901292544	2057065216	1505647104	2343337216	2790180864	1602738688	2170181120	2190432512	2872465664	2598619136	2303770624
594	leucylhydroxyproline*	Peptide	Dipeptide Derivative	63052	LC/MS Pos Early	100021261	2753	245.15		20847829	20170035		HMDB28930	4391298	4560559	5961700	14972428	3425675	2846016	2956127	9678601	621576	613143	3171306	1677465	1967630	2792573	2134337	2843729	3010349	3856524	2747841	2765252	3095701	5244784	5134217	8153661	3588818	5948244	4704334	10589735
5021	lidocaine	Xenobiotics	Drug - Analgesics, Anesthetics	35661	LC/MS Pos Early	100001538	3250	235.18	137-58-6	3676	3548	D00358	HMDB14426	689852	386647744	74646280	2739242	985838	458878688	118937456	6755471	719256	649775936	133554152	4403328	5681781	175106336	63130516	1719031	1073274	289486144	79274752	1519911	1850928	483882976	127130152	3059952	687978	394013376	83001472	5057659
2876	lignoceroyl sphingomyelin (d18:1/24:0)	Lipid	Sphingomyelins	57330	LC/MS Pos Late	100006298	3437	815.7	60037-60-7		24846875			37086096	33039644	30497020	39218428	18892136	20594590	18798756	24121800	32024958	27617306	29945072	26793518	31298826	25518574	29193404	34055032	31611452	28990362	25866976	24901484	28605414	26364064	21507308	21342112	23739528	21892928	17512508	20631336
1454	linoleate (18:2n6)	Lipid	Long Chain Polyunsaturated Fatty Acid (n3 and n6)	1105	LC/MS Neg	180	5535	279.233	60-33-3	5280450	4444105	C01595	HMDB00673	1223105792	363092480	271024224	226035168	1051627968	418926560	281515264	203135072	1046495360	255591184	151541472	184249312	1612441344	273555008	393874208	702113600	1823153792	448183872	189213424	913673152	2028112000	1100407168	399070816	157166112	1432410368	604591168	207117648	115831664
1456	linolenate [alpha or gamma; (18:3n3 or 6)]	Lipid	Long Chain Polyunsaturated Fatty Acid (n3 and n6)	34035	LC/MS Neg	100001337	5450	277.217		5280934	4444437	C06426	HMDB03073	184596976	44355840	36988152	25460720	160812608	41475528	30940938	21937172	159655648	29731706	15355843	19994480	202902304	25321630	50391064	90888168	259192704	55204488	26338696	117891784	356040896	160623056	58895604	20048070	280120736	72558048	25433652	17098346
2720	linoleoyl-arachidonoyl-glycerol (18:2/20:4) [1]*	Lipid	Diacylglycerol	54955	LC/MS Pos Late	100010922	2590	658.541						431764	370325	1369080	384165	215018		742505	153602			1653453	380205			1462319	346580			1543638	157919	283338	510958	625145	495106	87296		516774	236043
2721	linoleoyl-arachidonoyl-glycerol (18:2/20:4) [2]*	Lipid	Diacylglycerol	54956	LC/MS Pos Late	100010923	2650	658.541						367528	318950	1417977	202434	164098		849125	63475			1317706	213760	125367		1282236	296972			1258000		273614	370315	676378	210402			401832	118836
2710	linoleoyl-linoleoyl-glycerol (18:2/18:2) [1]*	Lipid	Diacylglycerol	54968	LC/MS Pos Late	100010941	2720	634.541						494214		447439	1527618			329702	2318639			977634	1244733	337780		1152616	490690	134237		987960	616944			487380	1831394	240874		864374	1910514
1738	linoleoylcarnitine (C18:2)*	Lipid	Fatty Acid Metabolism (Acyl Carnitine, Polyunsaturated)	46223	LC/MS Pos Late	100003151	1430	424.342	36816-10-1	6450015	4952667		HMDB06469	303792	426627	315662	319013	162953	380371	494824	141686	203559	455291	131346	363051	198746	267333	191040	636464	197952	611809	154774	436420	322437	1235928	464076	217886	132244	332561	179147	117468
1786	linoleoylcholine*	Lipid	Fatty Acid Metabolism (Acyl Choline)	57463	LC/MS Pos Late	100015760	1388	366.337						2716737	2009006	1496964	9701629	4849713	674870	1066098	5050169	4338428	263761	1178543	4508999	1160671	2056062	1336292	5126208	2017339	258266	1662575	1681925	2254972		522880	1782117	1523633	115755	1438636	900551
3234	lithocholate	Lipid	Secondary Bile Acid Metabolism	1483	LC/MS Neg	405	5372	375.29	434-13-9	9903	9519	C03990	HMDB00761				1260028				3001871				242428				125393				98184				221763				141719
99	lysine	Amino Acid	Lysine Metabolism	1301	LC/MS Pos Early	407	2850	147.113	56-87-1	5962	5747	C00047	HMDB00182	779265344	915488832	870663488	901500416	821319488	904746432	978106880	783933696	798862912	972948352	1201590144	813945024	870740480	944214016	967895232	575196928	856067904	1066715456	1181868928	609575552	798393472	1074751488	1090455808	837238144	680423616	856564608	896916608	623622336
1353	malate	Energy	TCA Cycle	1303	LC/MS Neg	409	615.6	133.014	6915-15-7	525	510	C00149	HMDB00156	13239820	24385816	17056458	25891862	19038640	30174824	18981098	29142892	19741460	64238264	30095248	32457558	21713898	22192660	25293036	37055212	27257164	81621648	41993616	33543072	20994532	153065888	51742336	34720804	19973180	40863480	21486992	25250348
1555	maleate	Lipid	Fatty Acid, Dicarboxylate	20676	LC/MS Polar	100000707	2640	115.004	110-16-7	444266	392248	C01384	HMDB00176	1778866	1733335	1675336	3673798	2126019	1943992	1584635	4643416	1997611	2750783	1943573	3387201	2054544	1935257	1652373	4213922	3766687	2374668	2364736	3267610	1752868	3774214	1993475	3826589	2325174	1959402	1669361	5558316
1371	malonate	Lipid	Fatty Acid Synthesis	15872	LC/MS Polar	818	3447	103.004	141-82-2;26522-22-85-0	867	844	C00383	HMDB00691	13337398	14049747	7923835	25426340	11639399	8985391	3890738	30156662	19166654	27071990	24443728	23926008	14988995	13251218	14641918	18864874	28178144	35140648	22082780	14737999	19104348	25417880	23119344	15458037	16170292	22868692	23601780	14244605
1256	mannitol/sorbitol	Carbohydrate	Fructose, Mannose and Galactose Metabolism	46142	LC/MS Polar	100001740	2320	181.072		5780	440	C00794	HMDB00247	9673802	5081918	4175105	13374199	7062570	5205650	3881576	40102592	11599948	13320813	10209816	7393904	9446220	4546632	9350096	9408781	13876839	16626048	12655609	7883098	5407958	10570291	13257453	52538336	7729507	9359921	9446505	7510445
4619	mannonate*	Xenobiotics	Food Component/Plant	62864	LC/MS Polar	100003695	2736	195.051	642-99-9	3246006	2496757			8589018	7504132	10144286	12470612	7542930	6264526	5181497	7125193	7541070	12749005		9658258	6194980	6006602	8121228	8900945	6365707	9790191	6580257	14910554	4615442	9459830	9023015	10411698	4954493	4631564	5756459	10975599
1257	mannose	Carbohydrate	Fructose, Mannose and Galactose Metabolism	48153	LC/MS Polar	803	2200	225.062	3458-28-4	18950	141983	C00159	HMDB00169	11568549	14649383	17107896	12516906	10260181	10973936	12918951	8405265	12957530	15007221	18728632	10368259	10647385	10561912	13367499	18623486	9709931	12926675	12607223	22528876	9326141	12234172	11225034	9857757	9020185	11231169	14626089	11498878
1404	margarate (17:0)	Lipid	Long Chain Saturated Fatty Acid	1121	LC/MS Neg	891	5731	269.249	506-12-7	10465	10033		HMDB02259	41391176	19400720	16694067	9039755	24298706	19696088	13184656	6284113	28789152	11426782	10035004	7901162	52445476	16966488	15857419	23023304	73302816	19089688	8578015	28858606	50852196	30004632	14586215	5448014	39010204	27133872	12273313	4626403
1466	mead acid (20:3n9)	Lipid	Long Chain Polyunsaturated Fatty Acid (n3 and n6)	35174	LC/MS Neg	100001472	5650	305.249	20590-32-3	5312531	4471956		HMDB10378	4000940	1976531	1351948	653446	2702050	1743659	1019047	390429	3292728	976269	657414	569613	5491844	1576629	1359439	2748463	8897800	2198404	812505	2933643	8019527	2690097	1411618	227384	3183226	1613966	698888	122322
386	methionine	Amino Acid	Methionine, Cysteine, SAM and Taurine Metabolism	1302	LC/MS Pos Early	415	2526	150.058	63-68-3	6137	5907	C00073	HMDB00696	481212864	442953088	510135360	436409664	476724416	536823808	613922944	436849856	476011456	484950816	417666272	362273088	544350464	493953856	544601024	482196288	452025792	518573088	438583904	334075104	445087968	532126016	446968320	368070560	458859616	477660128	569177664	334245888
391	methionine sulfone	Amino Acid	Methionine, Cysteine, SAM and Taurine Metabolism	44878	LC/MS Pos Early	100004635	1250	182.048	820-10-0	69961	63154			14126080	16168377	13363186	15795193	13066366	14287767	11753356	13567796	10494008	9105012	8345632	9540324	14158348	15502299	11448087	13508949	14731003	15291440	11888553	10095679	16467774	14102367	13427236	13950017	11749955	13200782	10633322	13140007
392	methionine sulfoxide	Amino Acid	Methionine, Cysteine, SAM and Taurine Metabolism	18374	LC/MS Pos Early	100000039	1272	166.053	3226-65-1	158980	139840	C02989	HMDB02005	6018357	4931549	5680575	17040110	4826786	4771998	5482212	16261831	6639190	5700019	5796647	17999632	6282597	5750326	6367773	7873063	6808058	5517684	4427933	5745012	5293361	4621021	4001448	17425690	4833591	4772116	5778304	16506203
4749	methyl glucopyranoside (alpha + beta)	Xenobiotics	Food Component/Plant	46144	LC/MS Neg	100005864	1070	193.072						37029		29508	122097	42795		18338	220417	53603	21117		136132	61104	39273		89734	53007		48634	44455	77339	55540	46253	132564	27996			123342
4623	methyl indole-3-acetate	Xenobiotics	Food Component/Plant	1584	LC/MS Pos Early	1104	3380	190.086	1912-33-0	74706	67279		HMDB29738		82623			510830	297552	329432			133977	389075	172808	118141		114176				63514		53557		110390	250327	85353
4868	methyl vanillate sulfate	Xenobiotics	Food Component/Plant	63857	LC/MS Neg	100020622	2933	261.007							610179	238544	15294	30084	603794	255872		25984	518323	238246	17806	191263	3529387	2024426	24943		539666	185165			709834	351061		66354	742168	287187
4253	methyl-4-hydroxybenzoate sulfate	Xenobiotics	Benzoate Metabolism	48429	LC/MS Neg	100006116	2873	230.997						3426548	46332480	50174556	5114665	4239038	53030964	56719516	8277420	3952316	48883772	47982512	8345726	3413653	38667848	45996448	2985776	3050022	62682100	54620672	3867760	996749	43104856	44063280	2626902	3861007	48363688	41918568	6468897
1658	methylmalonate (MMA)	Lipid	Fatty Acid Metabolism (also BCAA Metabolism)	1496	LC/MS Polar	418	3078.4	117.019	516-05-2	487	473	C02170	HMDB00202	8665876	8349406	13765146	18809844	4456146	4092248	4284557	7525859	5425598	8619529	8961285	8050486	6034067	4548094	7594468	6532226	6680070	8108502	7767461	4829177	4756813	9172046	7603638	7251132	4194931	4853993	6198732	11405936
4013	methylphosphate	Nucleotide	Purine and Pyrimidine Metabolism	37070	LC/MS Pos Early	100001805	544	113	7023-27-0	13130	12578		HMDB61711	410844	446012	929920	1565858	358825	375571	472381	1571769	199945	389545	1018532	1321148	385211	364757	597499	895940	301336	480059	836543	1110535	636065	894430	1975263	1604822	298151	470472	645132	1278157
363	methylsuccinate	Amino Acid	Leucine, Isoleucine and Valine Metabolism	15745	LC/MS Polar	2051	2800	131.035	498-21-5	10349	9922		HMDB01844	1303842	1279096	1057469	2098830	3465046	3226929	3169013	6990717	1956039	2253000	2869253	2259909	2156842	2492997	2193445	1220763	2067815	5066103	2090438	1014489	1273507	3868328	2124513	3526240	1972491	1601406	1933985	1989360
2021	myo-inositol	Lipid	Inositol Metabolism	1124	LC/MS Polar	363	3506.3	225.062	87-89-8	892	10239179	C00137	HMDB00211	15816492	13862655	16860794	16189993	14909628	14873754	18110668	17733630	28541376	36806640	27465148	22877862	15380002	10608684	15580593	12955745	20741776	27040918	27993530	8524110	14154692	50764616	23510784	14415223	15016179	24545164	22705848	22441612
1401	myristate (14:0)	Lipid	Long Chain Saturated Fatty Acid	1365	LC/MS Neg	519	5440	227.202	544-63-8	11005	10539	C06424	HMDB00806	80570928	22668176	24454574	16414120	83240656	26538906	24967906	12928375	122934176	26286776	17395808	14752439	143562448	24375232	42062244	62181324	175018352	39907948	22061236	88980992	184240560	88387144	51219812	19170124	148813040	41499368	20213208	10108336
1731	myristoleoylcarnitine (C14:1)*	Lipid	Fatty Acid Metabolism (Acyl Carnitine, Monounsaturated)	48182	LC/MS Pos Late	100006051	1316	370.295	889848-55-9	90659872	34999520			325168	487629	563811	390281	180854	462757	720558	128444	301090	392369	204090	367513	212719	228783	235491	1263231	298436	706820	257696	576798	401764	1151303	651563	265358	167425	498964	313659	125542
1712	myristoylcarnitine (C14)	Lipid	Fatty Acid Metabolism (Acyl Carnitine, Long Chain Saturated)	33952	LC/MS Pos Late	100001270	1350	372.311	18822-89-4	6426854	4932274		HMDB05066	132924	396862	309496	169808		259669	289987		135824	330367	124078	251722		199298	162572	608143	197289	527627	116396	401165	178951	652803	419904	161757		215631	187739	100393
492	N('1)-acetylspermidine	Amino Acid	Polyamine Metabolism	57689	LC/MS Pos Early	187	3075	188.176	14278-49-0	496	482	C00612	HMDB01276	1921953	4496331	6115533	1398138	2027765	4306816	6487920	800012	2023107	5605908	10522753	1132805	2731170	4686612	7322268	1315818	2270276	5320017	8565934	869782	2288441	6245516	7023527	1077068	1535185	4906035	9046658	1242738
131	N,N,N-trimethyl-5-aminovalerate	Amino Acid	Lysine Metabolism	57687	LC/MS Pos Early	100015962	2186	160.133		14274897	34236878			1552898	3140054	5483848	5761807	1714024	3747992	3427342	5125340	3254405	9345122	7947674	7112521	1405596	1812292	2733562	5055865	1625321	4707435	3332318	2853440	2091742	12489690	4576162	8154488	1412331	5843153	4001426	7268880
466	N,N,N-trimethyl-alanylproline betaine (TMAP)	Amino Acid	Urea cycle; Arginine and Proline Metabolism	62947	LC/MS Pos Early	100020217	2470	229.155						15789133	64288304	38914896	162130944	20481568	74727760	34776704	100118760	25767148	163529232	76263224	141762016	17029056	21258338	23154978	158914560	20648208	150526832	77586360	106889888	21158964	316765408	121761720	210450240	22311244	178906144	81051112	356398656
130	N,N-dimethyl-5-aminovalerate	Amino Acid	Lysine Metabolism	62819	LC/MS Pos Early	100020842	2290	146.118						1722159	1879412	1772765	571266	607264		480911	350165	504057	428108	772805	278445	595419	466464	509104		418930	505419	462715	89512	563709	422231	532991	464395	266164
32	N,N-dimethylalanine	Amino Acid	Alanine and Aspartate Metabolism	63151	LC/MS Pos Early	100020371	1370	118.086	2812-31-9	5488191	4589713			33819736	32237754	49548228	31539252	24831106	21385520	23479796	26137140	55135476	69408272	93047696	40023876	24505396	27779874	21825620	25685416	10627811	19768312	20987684	13084437	12491962	13578450	32974636	19857184	11059026	12183598	13041954	18858488
4626	N-(2-furoyl)glycine	Xenobiotics	Food Component/Plant	31536	LC/MS Neg	100001086	1525	168.03	5657-19-2;5657-19-2	21863	20549		HMDB00439		110006	251818	285492	180052	186188	704110	344163	136016	91996	969699	181188	131561	148524	237688	89401		82804	323202	67562	44851	46554	224502	153435	84528	272850	499814	205100
72	N-acetyl-1-methylhistidine*	Amino Acid	Histidine Metabolism	43255	LC/MS Pos Early	100004299	2100	212.103		53859791				504379	323427	1406742	496484	137926	313757	666540	293632	272051	318026	1121347	547454	195217	398388	579900	141661	230305	209521	1513125	500223	143787	272986	776635	185585	98838	158625	560577	256253
1640	N-acetyl-2-aminooctanoate*	Lipid	Fatty Acid, Amino	62059	LC/MS Neg	100020204	3943	200.129		95555	86248		HMDB59745	72550	152775	236645	102076	81364	114734	212135	104910	81005	158714	332977	100300	90409	157677	211952	116115	37554	106075	171854	34551	41825	134670	172523	47445	50889	149038	231503	80662
490	N-acetyl-isoputreanine	Amino Acid	Polyamine Metabolism	62309	LC/MS Pos Early	100020487	2305	203.139		131802901				10414978	10476826	25531464	16996860	8881978	7356130	12830081	9647859	14065482	11033156	30567348	15607441	8226331	8681040	18104872	12967438	9989269	11729931	27270152	14523903	7331042	8841782	17100788	10685275	6063110	6721898	12532997	11197454
30	N-acetylalanine	Amino Acid	Alanine and Aspartate Metabolism	1585	LC/MS Polar	1110	1564.8	130.051	97-69-8	88064	79449	C02847	HMDB00766	8803420	9280643	10223946	9752949	9350400	8085574	7821621	9654315	8822058	9772072	13938356	9151840	8323470	8722652	9422644	7056565	9546263	11194742	8244816	5888658	7207698	9243275	10230917	7399233	6856315	6447604	9254381	9361030
447	N-acetylarginine	Amino Acid	Urea cycle; Arginine and Proline Metabolism	33953	LC/MS Pos Early	100001266	2245	217.13	155-84-0	67427	60752	C02562	HMDB04620	1693008	1259847	2279221	3069064	1478625	1554805	2069431	2541965	1103016	981341	1828872	1970911	1746457	1923759	2957242	889770	1019864	1696392	2044082	729373	1395148	1684900	2264314	2684087	843124	1018884	984268	1653436
40	N-acetylasparagine	Amino Acid	Alanine and Aspartate Metabolism	33942	LC/MS Polar	100001257	2250	173.057	4033-40-3	99715	90090		HMDB06028	274428	282942	414319	330577	145261	189034	251313	375021	166410	237407	391707	295717	167916	183687	292178		150769	362657	189067	81181	80114	358319	203042	285624	75917		121835	186952
36	N-acetylaspartate (NAA)	Amino Acid	Alanine and Aspartate Metabolism	22185	LC/MS Neg	100000787	620.5	174.041	997-55-7;997-55-7	65065	58576	C01042	HMDB00812	705563	749958	725922	766119	753039	1126141	558796	759459	721197	770724	543703	641367	867291	941731	684337	661510	792772	788297	773184	784417	800741	1405003	880656	1086521	727475	967908	701670	693565
81	N-acetylcarnosine	Amino Acid	Histidine Metabolism	43488	LC/MS Pos Early	100004046	2141	269.124	56353-15-2	9903482	8079136		HMDB12881	229010	1040540	539673	160824	372005	1899041	818206	590669	202576	1859749	695026		314309	552219	274689	215154	673256	4614000	1856239	639765	526701	4523485	1871574	423688	293127	3671286	1093420	346742
1335	N-acetylglucosamine/N-acetylgalactosamine	Carbohydrate	Aminosugar Metabolism	46539	LC/MS Pos Early	100006435	715	222.097						1061254	1951349	2099709	2200515	1742050	1489953	1246727	1446736	1183930	1242779	783400	1520024	1625351	1579491	1867535	779051	1832483	1595983	2082381	2224591	1504805	1510276	2479883	2080044	1709365	1612489	274444	810099
45	N-acetylglutamate	Amino Acid	Glutamate Metabolism	15720	LC/MS Polar	100000282	3106	188.056	5817-08-03	70914	1266066	C00624	HMDB01138	879585	2936146	9667755	5284423	957820	1499605	6789838	7521057	1334767	4105880	3293832	3066476	1155342	2161997	5508841	3972244	2211534	9441813	9625433	2558787	933068	7692195	7652005	7758375	846282	2048773	2906973	2897987
46	N-acetylglutamine	Amino Acid	Glutamate Metabolism	33943	LC/MS Pos Early	100001253	845	189.087	2490-97-3	182230	158492	C02716	HMDB06029	2720927	685965	666443	517818	797888	1335830	1044514	1068736	5578584	800906	697179	919190	1956428	1530219	974589	6327416	811706	1330810	689601	363416	713994	2047332	997123	797199	847280	1040050	678032	717783
2	N-acetylglycine	Amino Acid	Glycine, Serine and Threonine Metabolism	27710	LC/MS Pos Early	100001006	826	118.05	543-24-8	10972	10507		HMDB00532	128709496	120728680	111056760	30412164	58486484	58995152	33484552	23067216	31557910	24328260	24644438	15848005	49353300	51663664	38327968	74282272	44685860	43436432	28481274	69950496	109305264	80348920	40481916	20685756	22804196	19281568	14854063	13166018
70	N-acetylhistidine	Amino Acid	Histidine Metabolism	33946	LC/MS Neg	100001293	900	196.073	39145-52-3	75619	68142	C02997	HMDB32055		49297	62565	45522		50367	42372	40455	31423	53206	55968	27017		59136	55105		45975	81780	56983	20348	36978	58149	78952	46719	39257	70364	60277	31088
346	N-acetylisoleucine	Amino Acid	Leucine, Isoleucine and Valine Metabolism	33967	LC/MS Neg	100001276	2325	172.098	3077-46-1	306109	2081100		HMDB61684	223825	361397	511892	197327	183924	260444	486747	161461	176401	338370	431229	196374	236241	349165	491625	108519	247282	652816	323893	78319	162414	665737	160166	135948	159287	312879	257266	120519
251	N-acetylkynurenine (2)	Amino Acid	Tryptophan Metabolism	48757	LC/MS Neg	100006378	2378	249.088							34477	79301	48832	25962		109933	70475	22269		93829	58257			106955			106447	93328			59246	59064	31463			45539	49561
298	N-acetylleucine	Amino Acid	Leucine, Isoleucine and Valine Metabolism	1587	LC/MS Neg	1082	2400	172.098	1188-21-2	70912	64075	C02710	HMDB11756	113866	214549	277429	100679	116072	218032	231391	125701	94353	232434	214914	116728	128326	311832	302865	81370	115457	437311	174830	66765	107734	371185	107073	86487	115081	237590	155371	96536
387	N-acetylmethionine	Amino Acid	Methionine, Cysteine, SAM and Taurine Metabolism	1589	LC/MS Neg	1083	1787	190.054	65-82-7	448580	395338	C02712	HMDB11745	165037	191338	50822	16223	132420	164994	69544	27962	110175	158030	155342		102203	210456	120282		243800	369319	53760		71466	327463	26115		218165	334532	113715
1321	N-acetylneuraminate	Carbohydrate	Aminosugar Metabolism	32377	LC/MS Pos Early	1162	660	310.113	131-48-6	439197	10292217	C00270	HMDB00230	1101670	723794	1361485	1140986	930923	703738	813167	852154	1106579	1028904	1399967	777849	1212176	736892	1057261	806338	1222488	956870	1748342	688779	885846	958581	1600360	805450	689310	935394	1206494	606456
134	N-acetylphenylalanine	Amino Acid	Phenylalanine Metabolism	33950	LC/MS Neg	100001256	2597	206.082	2018-61-3	74839	67404	C03519	HMDB00512	118921	227221	251610	186569	135111	283792	265915	155380	101048	322340	311357	233255	116261	465752	267065	102769	100107	428470	250601	88114	101760	305769	216660	175977	78869	224296	177007	138548
453	N-acetylproline	Amino Acid	Urea cycle; Arginine and Proline Metabolism	34387	LC/MS Pos Early	100001334	1695	158.081	1074-79-9	322640	285677			723327	580368	516567	1259379	407918	511188	632433	1934706	260448	663576	700528	3797603	494324	881420	643756	437626	459562	935651	599773	252713	332423	515112	559717	2649985	507019	586676	634778	2329654
484	N-acetylputrescine	Amino Acid	Polyamine Metabolism	37496	LC/MS Pos Early	192	2230	131.118	18233-70-0	122356	109095	C02714	HMDB02064	919638	1157448	1172849	1030394	595640	656897	552410	1225345	626597	793664	934432	744059	505332	645217	620807	378745	383417	525348	633386	391554	531379	695698	893951	1767908	669941	821800	664389	2565664
10	N-acetylserine	Amino Acid	Glycine, Serine and Threonine Metabolism	37076	LC/MS Polar	100001851	2000	146.046	97-14-3	65249	58744		HMDB02931	14055811	7541586	8620227	26800800	11427309	6541412	6552271	23649592	18784440	6808501	11166727	15748342	14689409	6541109	8788414	14788553	18755084	10142922	12830747	9864719	12670903	5586548	9636585	14935970	10112563	5829484	7053271	14563482
425	N-acetyltaurine	Amino Acid	Methionine, Cysteine, SAM and Taurine Metabolism	48187	LC/MS Neg	100005466	800	166.018		159864	140553			2471913	1370348	2476098	2253583	2221301	1180558	1729094	2310787	1970844	1203598	1770809	1953618	2119909	2005997	2454859	1692388	1931310	1285736	1861326	1514775	2948913	2225322	3134528	2652860	1722706	1022456	1293313	1271717
17	N-acetylthreonine	Amino Acid	Glycine, Serine and Threonine Metabolism	33939	LC/MS Neg	100001274	821.6	160.062	17093-74-2	152204	3841173		HMDB62557	1982018	1761054	2234830	2320219	1745025	1618598	1587946	1748520	1700820	1718673	1938020	2084501	1561903	1826153	2039226	1521596	1742729	2093838	2150185	1657295	1756959	2103519	2522148	2817132	1283489	1314417	1361002	1973444
239	N-acetyltryptophan	Amino Acid	Tryptophan Metabolism	33959	LC/MS Neg	100001254	2630	245.093	1218-34-4	700653	610602	C03137	HMDB13713	211493	353703	499477	303615	274072	391623	522830	344241	192667	446276	637052	381009	287939	538667	588848	154890	145848	407920	559928	164355	128506	417165	423836	288057	178946	312885	445242	259772
156	N-acetyltyrosine	Amino Acid	Tyrosine Metabolism	32390	LC/MS Neg	100001104	1680	222.077	537-55-3	68310	61606		HMDB00866		23638	59841	38194	41832	39922	51286	46329	31577	50187	95966	42861	31179	72413	87057	21633	36139	47667	57953		30788	48225	66349	40782	27298	37440	69283	26348
370	N-acetylvaline	Amino Acid	Leucine, Isoleucine and Valine Metabolism	1591	LC/MS Neg	1084	1704	158.082	96-81-1	66789	60154		HMDB11757	135044	171796	233190	115051	139250	152544	203812	134295	145643	182521	221654	132885	150209	208685	215719	93944	123906	254277	188491	83756	132316	228687	185732	103540	133982	192722	170436	106141
456	N-alpha-acetylornithine	Amino Acid	Urea cycle; Arginine and Proline Metabolism	32984	LC/MS Pos Early	100000285	2000	175.108	6205-08-09	439232	388369	C00437	HMDB03357	3440930	2373576	1651113	943488	3236215	2348299	1815285	1955000	2479575	1603552	519824	1639198	1937367	2391745	1916343	837012	1990348	1781813	1051366	2066016	1380765	1289612	1184554	1842717	1995879	882512	786308	2069374
4862	N-carboxymethylalanine	Xenobiotics	Food Component/Plant	63155	LC/MS Pos Early	100021194	905	148.06	106327-05-3	2764308	2044984			1659997	1206606	887136	2241411	1880729	2961164	1191716	899626	902928	3321640	1165638	1282973	2737937	3352642		585937	579907	3242596	1087143	1415913	1105463	7182385	3253250	1847958	845510	2446726	1030027	1221949
455	N-delta-acetylornithine	Amino Acid	Urea cycle; Arginine and Proline Metabolism	43249	LC/MS Neg	100004523	858	173.093		9920500	8096135			21456460	15935220	17058896	20364184	21276428	15937788	16051336	19800562	18785116	12621562	14412307	17448084	16055687	14356632	13470959	13164515	19744808	14537889	17664990	16506614	17911670	13613608	15818554	19097392	15380076	11632027	11846573	14706286
5022	N-ethylglycinexylidide	Xenobiotics	Drug - Analgesics, Anesthetics	33080	LC/MS Pos Early	100001539	3209	207.149	7728-40-7	24415	22824	C16561	HMDB60656		6842437	7774571	206012		6845474	7062398	162144		14086958	15392769	115427		2459065	6524048			12959204	9884512			10194613	14700752	127670		17451952	13316568	367450
255	N-formylanthranilic acid	Amino Acid	Tryptophan Metabolism	43549	LC/MS Polar	100004561	900	164.035	3342-77-6	101399	91624	C05653	HMDB04089	383315	414851	1197850	2099991	736604	742827	1299391	7715779	458865	611147	1270160	1324381	466095	783524	1698100	717314	284578	349576	608227	391067	246063	559094	900753	2533710	445801	668852	763673	3122773
389	N-formylmethionine	Amino Acid	Methionine, Cysteine, SAM and Taurine Metabolism	2829	LC/MS Neg	194	1543.8	176.039	4289-98-9	439750	388809	C03145	HMDB01015	272688	297211	270168	239646	299599	316916	298874	285450	331706	373538	443615	144843	280167	329453	359780	204019	272411	369724	243067	60535	250405	447206	228685	33555	224405	277213	227012	160035
1336	N-glycolylneuraminate	Carbohydrate	Aminosugar Metabolism	37123	LC/MS Pos Early	100001491	636	326.108	1113-83-3	123802	3794850	C03410	HMDB00833	492754	157119	174457	248696	462564	175908	208014	247452	409309	124115	193257	132328	464513	134334	193593	202654	459640	121162	436731	191274	295775	192230	482275	220695	360479	134523	186086	220065
1687	N-linoleoylglycine	Lipid	Fatty Acid Metabolism (Acyl Glycine)	32462	LC/MS Neg	1506	5510	336.254	2764-03-06	6433346	4938516			70677		37462	47356	102943	121499	132457	373519	66337	28668	30029	51307	158293	32886	52234	66865	169262	46616	26629	93000	161906	113588	75857	41318	145952	93114	57705	26385
1997	N-linoleoyltaurine*	Lipid	Endocannabinoid	61826	LC/MS Neg	100005814	5505	386.237						240417	343923	153942	42143	146051	768636	132777	172654	189919	363804	32032	48634	367094	186566	92561	107226	84219	114030	48731	65947	239738	401345	122376	27961	94866	138517	39284
57	N-methyl-GABA	Amino Acid	Glutamate Metabolism	39577	LC/MS Pos Early	100003152	2109	118.086	1119-48-8	70703	63869	C15987		9019442	7039411	6107586	4948162	4807419	5079109	5527578	4761273	10154229	6199187	7234061	5509307	6271846	4250092	6403926	8310080	12593267	7833639	9514272	11888010	8352403	8597732	8380943	5035935	7441323	6288809	5250580	2686242
31	N-methylalanine	Amino Acid	Alanine and Aspartate Metabolism	37069	LC/MS Pos Early	100001823	1580	104.071	600-21-5	5288725	4450824	C02721	HMDB0094692		16442204	70496096	46078176	1883294	11246230	57725752	23411640	1161412	11863820	73282488	20859932	1602141	15450622	58835052	19170872	632635	17760968	83641112	25887214	525253	13356013	96248216	36912628	1263593	18601830	78677112	35307760
4945	N-methylpipecolate	Xenobiotics	Bacterial/Fungal	47101	LC/MS Pos Early	100005383	1932	144.102	41447-17-0	11286529	9461516			8718188	10948604	11930006	4375242	1834680	1732282	1463220	2238294	4601264	5227623	7847111	3080420	5238452	5460138	3983202	2916983	2490365	2833471	3240544	1351997	5465710	5639601	8276383	5226336	1365677	1030281	1265701	2446261
465	N-methylproline	Amino Acid	Urea cycle; Arginine and Proline Metabolism	37431	LC/MS Pos Early	100001956	1335	130.086	475-11-6	557	541			25687688	20580154	20885852	63815576	18643960	14399928	11966381	53846348	8811458	7219122	8477329	32590508	17739872	12982907	11740677	78333384	9574268	8540767	8697886	31900708	12295637	9662036	10971869	42257556	15488181	11902434	11448929	37277236
468	N-monomethylarginine	Amino Acid	Urea cycle; Arginine and Proline Metabolism	43586	LC/MS Pos Early	100004488	2845	189.135	53308-83-1	132862	117259	C03884	HMDB29416	2293322	2593973	2873763	6267415		2054466	2249796		2646332	3133561	2368439	4044526	2448618	2263935			3258187				2528276	3296033		4606474		1743091		2236457
2016	N-oleoylserine	Lipid	Endocannabinoid	57664	LC/MS Neg	100015641	5600	368.281			21466990			68697	26784	47005	77545	52981	39301	32960	102460	39018		20002	57806	61009	27991	30747	82540	144202	51591	25698	82806	57206	76172	48691	37142	66338	47634	29255
1992	N-oleoyltaurine	Lipid	Endocannabinoid	39732	LC/MS Neg	100003119	5610	388.253	52514-04-2	6437033	4941625			2011404	2882421	180342	48674	492960	6969310	236364	164021	1775706	3221734	81649	63030	3616084	1642093	173634	171561	292102	741657	107512	134276	1937351	3105885	210239	40373	1091187	1258283	112401
2790	N-palmitoyl-sphingosine (d18:1/16:0)	Lipid	Ceramides	44877	LC/MS Pos Late	1518	2893	538.519	24696-26-2	5283564	4446677		HMDB04949	2728457	5374763	3630730	2293180	2113052	2934055	2874493	1608217	2995143	2933879	1688189	2210490	2827728	3474614	2886715	4979605	2834570	3381253	2154902	2585614	2256284	3007190	1092422	1443012	2302106	2727706	1789449	1672453
1683	N-palmitoylglycine	Lipid	Fatty Acid Metabolism (Acyl Glycine)	42092	LC/MS Neg	100003686	5580	312.254	2441-41-0	151008	133100		HMDB13034	160170	43812	126228	120357	165079	243407	280175	459403	153721	78905	103335	121781	334371	142095	181590	199341	487696	143585	97608	211601	288243	257869	209891	124541	257785	239518	186166	72191
2018	N-palmitoylserine	Lipid	Endocannabinoid	57659	LC/MS Neg	100015640	5557	342.265	58725-46-5;474943-14-1	6453686	4956046					72931	86090			96932	276390			84911	167704							64235				94302	119279			100135	86757
2794	N-stearoyl-sphingosine (d18:1/18:0)*	Lipid	Ceramides	54979	LC/MS Pos Late	1547	3392	566.551	104404-17-3	5283565	4446678		HMDB04950	479047	1277235	949453	510489	323198	567849	761805	170505	722837	898251	500926	700484	425520	679067	627369	2499067	1073882	1260613	1005349	1658155	793554	1073108	458161	429924	668689	937699	725597	233458
2017	N-stearoylserine*	Lipid	Endocannabinoid	61822	LC/MS Neg	100019957	5777	370.296			15545488			130713	86923	53615	151998	135109	38893	68464	135737	97925		55145	121394	100139	55047	34747	129135	171321	48655	46433	93579	112544	41157	32132	61050	101942	34760	52298
1993	N-stearoyltaurine	Lipid	Endocannabinoid	39730	LC/MS Neg	100003240	5782	390.268	63155-80-6	168274	147194			63527	46421	43119	41501	60238	75935	95373	122295	56832	31855	59856	89041	58340	44442	62804	91073	123953	39761	71823	69211	63822	70590	72444	46673	33268	22371	36548
4052	N1-Methyl-2-pyridone-5-carboxamide	Cofactors and Vitamins	Nicotinate and Nicotinamide Metabolism	40469	LC/MS Neg	100001468	1668	151.051	701-44-0	69698	62899	C05842	HMDB04193	2474420	3466611	6324843	545763	3058302	4017130	6162834	1135076	1850138	2894795	6739072	867991	1758303	2695008	4417677	555348	1643011	2863269	7906128	434876	1814085	1967029	7675271	959773	1889370	3567027	6007869	1557108
3889	N1-methyladenosine	Nucleotide	Purine Metabolism, Adenine containing	15650	LC/MS Pos Early	1242	2120	282.12	15763-06-1	27476	4573813	C02494	HMDB03331	3155298	2391474	2944491	1488430	2676408	1947170	2768370	1274387	3065814	2455363	3596990	1602040	3443378	2448001	4387027	1879843	3041075	2832516	4558735	2301409	2897113	2878827	4044658	1701307	2369817	2314501	2327851	1057355
3864	N1-methylinosine	Nucleotide	Purine Metabolism, (Hypo)Xanthine/Inosine containing	48351	LC/MS Pos Early	100001409	1430	283.104	20245-33-4	65095	513976		HMDB02721	438953	293252	483076	360299	527735	275149	477598	382919	893839	438446	659879	477762	740650	406094	723973	524381	725795	389256	603149	514413	825101	357024	560026	379764	498036	267351	328677	300642
3928	N2,N2-dimethylguanosine	Nucleotide	Purine Metabolism, Guanine containing	35137	LC/MS Pos Early	100001412	2210	312.13	2140-67-2	92919	83878		HMDB04824	324270	439638	554132	316942	329747	323499	436572	211092	430376	516369	782607	391033	449924	456538	717539	331960	385289	480042	774080	362260	390845	458374	797541	295470	282927	464935	519361	274328
457	N2,N5-diacetylornithine	Amino Acid	Urea cycle; Arginine and Proline Metabolism	43591	LC/MS Neg	100004575	1367	215.104	39825-23-5	65977	8573834			71971	109074	181013	61766	80991	109016	112694	45222	53850	116895	174389	43387	79102	89291	135569	33190	51672	139655	176718	46290	38118	113970	152833	37645	39523	59417	62044	35947
103	N2-acetyl,N6-methyllysine	Amino Acid	Lysine Metabolism	62954	LC/MS Pos Early	100020546	2168	203.139						311330	298137	64177	284361	225239	45671		425203	1225176	950979	603994	436414	618950	582966	305988	106915	336813	466082	262062	70478	42661	138836		317625	665896	232480	275569	379362
110	N6,N6,N6-trimethyllysine	Amino Acid	Lysine Metabolism	1498	LC/MS Pos Early	189	2825	189.16	23284-33-5	440120	140379	C03793	HMDB01325	32586750	31156400	43503884	60815156	40421604	30870136	35206384	59483864	36157920	37438904	52031376	45165672	34647824	29624374	35774256	40343388	43237388	45382944	55404140	42751280	45182680	58264900	59622460	58731848	28418200	31137280	34993148	51682112
109	N6,N6-dimethyllysine	Amino Acid	Lysine Metabolism	62862	LC/MS Pos Early	100020417	2831	175.144	2259-86-1	193344	167778	C05545	HMDB13287	13663074	20565656	30973202	32276624	19511426	16044815	22017936	31847030	20614442	18555670	32620340	32983400	16290567	18074296	25951074	24499884	20067060	19211748	27166108	14289349	31650724	28278342	40007688	53501300	15316023	15489377	22109956	31395838
101	N6-acetyllysine	Amino Acid	Lysine Metabolism	36752	LC/MS Neg	100001734	1059	187.109	692-04-6	92832	83801	C02727	HMDB00206	374630	285921	408889	592589	447212	206934	355500	698488	355160	178645	408817	485306	398382	436532	388712	478496	406515	202869	462206	396735	464391	395237	529648	838983	299386	238925	280258	425506
3900	N6-carbamoylthreonyladenosine	Nucleotide	Purine Metabolism, Adenine containing	35157	LC/MS Neg	100001415	2164	411.127	24719-82-2	161466	141829		HMDB41623		28935	52505	25722	33428		41365	25951	55507	53065	66364	27303	57900	44791	52078	36035		50080	69987	22144	58444	46950	35641	35155		19437	42343	18331
1337	N6-carboxymethyllysine	Carbohydrate	Advanced Glycation End-product	36713	LC/MS Pos Early	100001768	2500	205.118	5746-04-03	123800	11217184			622485	499854	653521	733117	356354	249111	337816	533505	519970	355465	416877	504437	273923	267894	117751	335660	557454	576028	569969	459125	506576	495004	534203	751879	478514	322066	305784	448674
108	N6-methyllysine	Amino Acid	Lysine Metabolism	62860	LC/MS Pos Early	100003415	2831	161.128	1188-07-4	164795	144469	C02728	HMDB02038	49609748	48618640	56717640	62806708	62247444	54707200	60111720	81187536	81190064	71709304	88888768	77428680	52472884	50442332	56537652	46093980	53886620	50971148	56818648	39646368	265425520	217515696	255070400	247280912	74067248	70904128	71042272	80087280
4033	nicotinamide	Cofactors and Vitamins	Nicotinate and Nicotinamide Metabolism	594	LC/MS Pos Early	432	1942	123.055	98-92-0	936	911	C00153	HMDB01406	24421652	32299084	28606468	1597240	14098556	29648046	25223256	961426	10415128	31613140	26305394	1105060	23298836	24952190	36266892	967692	14776409	36993976	28444664	1127493	18547132	54080000	36543016	1271218	11375555	33889056	23449944	435271
4036	nicotinamide riboside	Cofactors and Vitamins	Nicotinate and Nicotinamide Metabolism	33013	LC/MS Pos Early	100001310	2040	255.098	1341-23-7	439924		C03150	HMDB00855	215271	63811	113189		81582				100519	124530	197227		167738	50969	175831		110050	172238	325372		123434	171916	381947			160858
1406	nonadecanoate (19:0)	Lipid	Long Chain Saturated Fatty Acid	1356	LC/MS Neg	892	6068	297.28	646-30-0	12591	12071	C16535	HMDB00772	1667508	1310268	1189944	763950	1344599	1416986	956141	851641	1441602	1030034	875846	1033304	2049868	1304541	1039657	1736282	2396207	1191738	604016	1597648	1936644	1377809	1031295	617726	1620962	1726119	919664	652802
4268	o-cresol sulfate	Xenobiotics	Benzoate Metabolism	36845	LC/MS Neg	100001806	2796	187.007		11615528	9790277			142381	114996	272789	110245	301198	401308	731182	147434	452987	388381	1050602	228923	88666	120484	325616		235814	402689	834121	78679	37924	53155	139690		82104	141509	275120	32286
5542	O-sulfo-L-tyrosine	Xenobiotics	Chemical	45413	LC/MS Neg	100005384	990	260.023		514186	448617			76192	48151	77475	83283	68542	45698	50326	62947	71936	44659	57496	69522	87043	66703	82655	71077	72762	63239	98658	77147	86783	71400	148108	111121	57336	44779	51111	59062
1584	octadecadienedioate (C18:2-DC)*	Lipid	Fatty Acid, Dicarboxylate	61860	LC/MS Neg	100019982	4676	309.207						1300713	905802	405049	537198	597684	1376950	697741	988372	2897249	2556898	366589	704181	1176878	799043	365613	1379957	3086061	2155399	573084	1093109	6578461	4118596	852501	713544	8933476	17234262	1788041	623306
1582	octadecanedioate (C18-DC)	Lipid	Fatty Acid, Dicarboxylate	36754	LC/MS Neg	100001615	5043	313.238	871-70-5	70095	63283		HMDB00782	3841904	3065658	1329671	2739672	4318724	5841671	2556337	10709365	6993894	6312484	963230	6291169	4922603	3503512	1723941	14341438	6860303	5754861	1319259	6725149	13609978	11847390	2413605	6406304	9925979	18486220	3506378	3403045
1583	octadecenedioate (C18:1-DC)	Lipid	Fatty Acid, Dicarboxylate	61861	LC/MS Neg	100019978	4875	311.223						7177572	7307775	2777820	3571179	4168369	8612087	4315525	8986480	15285253	15587827	2940852	8159780	10265591	7558727	4378665	17616512	17344388	15470362	4082393	8112977	33101076	28084512	6128104	8905562	32724706	74482992	9560307	4677824
1706	octanoylcarnitine (C8)	Lipid	Fatty Acid Metabolism (Acyl Carnitine, Medium Chain)	33936	LC/MS Pos Late	100001247	950	288.217	3671-77-0	123701	110274	C02838	HMDB00791	142098	232141	169759	364715	111844	280499	318516	83227	178805	234474	237013	249873	156078	128035	100412	454126	147854	260083	138241	196513	194802	799258	220091	233482	124248	283483	175505	93257
1421	oleate/vaccenate (18:1)	Lipid	Long Chain Monounsaturated Fatty Acid	52285	LC/MS Neg	100008930	5655	281.249						2389939968	852713024	665727168	378280416	1929021824	1187457536	704816768	250826480	1885608192	542891392	293349376	220403552	2971115520	712992896	932411456	1279626368	3876857856	1057069888	339497664	1878270080	3799563264	1919622912	880085760	268399776	2842724352	1535865600	570509504	112276200
1979	oleoyl ethanolamide	Lipid	Endocannabinoid	38102	LC/MS Neg	1137	6450	324.291	11-58-0;111-58-0	5283454	4446574		HMDB02088	261340	200537	137418	92188	445945	746519	741543	812259	173993	164620	65361	78951	382816	242002	114744	157334	279303	103747	68270	174840	291167	250031	146068	60658	177277	150498	97452	41229
2719	oleoyl-arachidonoyl-glycerol (18:1/20:4) [2]*	Lipid	Diacylglycerol	54961	LC/MS Pos Late	100010937	2990	660.556								945595				534426				767585				777369				1059086				418715				275804
2705	oleoyl-linoleoyl-glycerol (18:1/18:2) [1]	Lipid	Diacylglycerol	46798	LC/MS Pos Late	100002989	3115	636.556	106292-55-1		23975985		HMDB07219				172235				277537			214964	214753			261479				379177								141377
2706	oleoyl-linoleoyl-glycerol (18:1/18:2) [2]	Lipid	Diacylglycerol	46799	LC/MS Pos Late	100002990	3223	636.556	104346-53-4		29788004		HMDB07219			101712	151678				329799			303190	267300			293302				617678					155723			417155	175803
1733	oleoylcarnitine (C18:1)	Lipid	Fatty Acid Metabolism (Acyl Carnitine, Monounsaturated)	35160	LC/MS Pos Late	100001501	1423	426.358	38677-66-6	6441392	21403150		HMDB05065	909275	1361117	884186	715779	499304	1140928	1042116	208041	599521	930122	365957	719038	657412	563930	509602	2124014	812432	1952424	444503	1249476	1100400	2651442	1190401	434949	456068	959031	613571	234304
1782	oleoylcholine	Lipid	Fatty Acid Metabolism (Acyl Choline)	53260	LC/MS Pos Late	100009331	1449	368.352						1606093	1104081	889582	5720807	2320828	329197	545156	1592710	1926823		506427	2264898	685912	1102821	801311	3548337	1260541	175250	1131369	1309597	1362246		378460	962251	794160		679758	435025
435	ornithine	Amino Acid	Urea cycle; Arginine and Proline Metabolism	1493	LC/MS Pos Early	444	2800	133.097	3184-13-2	6262	6026	C00077	HMDB03374	248562704	329707008	437910208	591396864	290980832	380201216	466763232	486719712	251808112	477026880	473049856	472070464	268592352	313809760	407943008	256021872	290038080	401453344	393567232	201211680	232018688	322764064	373517888	506591008	205243728	263204128	274051936	516346464
3942	orotate	Nucleotide	Pyrimidine Metabolism, Orotate containing	1505	LC/MS Polar	445	1638.1	155.01	50887-69-9	967	942	C00295	HMDB00226	2812435	3872750	2974868	5141266	2901797	3343470	2891909	5335991	4030782	8337944	4367616	6372991	2334136	2628200	2639929	2869990	4864615	9908742	6028735	4025929	2844383	6809904	3903547	4719900	2198306	3156972	3360537	6164158
3944	orotidine	Nucleotide	Pyrimidine Metabolism, Orotate containing	35172	LC/MS Polar	100001416	2250	287.052	314-50-1	92751	83729		HMDB00788	331534	267590	342961	427765	141925	174742	107548	321454	254574	291705	314635	268564	240909	227816	310934	263168	309091	366233	377437	273938	157142	173538	299422	280371	186726	177303	242856	273717
4081	oxalate (ethanedioate)	Cofactors and Vitamins	Ascorbate and Aldarate Metabolism	20694	LC/MS Neg	100000841	603	88.988	144-62-7	971	946	C00209	HMDB02329	16782740	14138867	13836904	10305363	15596095	14379683	14120715	10693417	11045571	8808341	13077249	8944144	15528655	12328788	14424490	10743668	10062898	8811818	10083126	7872775	13707093	13510722	14833700	11337760	13750656	12186753	10168632	8156439
215	p-cresol glucuronide*	Amino Acid	Tyrosine Metabolism	48841	LC/MS Neg	100006191	2420	283.082	17680-99-8	154035	135751		HMDB11686	12982357	12808783	14145512	18812356	17702560	18503506	18827124	11096804	14808699	16611734	17364366	12727722	14718382	16875948	16230081	12148058	15571892	18819266	17324528	15835682	17345658	28087376	24127152	29505948	12688586	16471038	13213597	15315604
4261	p-cresol sulfate	Xenobiotics	Benzoate Metabolism	36103	LC/MS Neg	100001315	2890	187.007	3233-57-7	4615423	3806480		HMDB11635	8625043	6318312	8953345	10395023	20775794	15264561	15342252	11628098	17345028	13533662	19987876	15356143	3964537	3421581	4843774	1848466	5788495	6027201	9444469	6607515	1506765	2727488	3427823	4349411	5758598	4674799	5596561	5597482
1403	palmitate (16:0)	Lipid	Long Chain Saturated Fatty Acid	1336	LC/MS Neg	424	5618	255.233	57-10-3	985	960	C00249	HMDB00220	1355487232	537337024	508231776	317493888	1088198912	719115136	520771104	274942080	1103042688	376344608	321522208	287707488	1849984896	556773248	666497152	924743808	2354490880	642901248	322097088	1274052608	2181469440	1316196352	665407424	280606432	1603759104	924932160	410933088	181111968
1417	palmitoleate (16:1n7)	Lipid	Long Chain Monounsaturated Fatty Acid	33447	LC/MS Neg	452	5475	253.217	373-49-9	445638	393216	C08362	HMDB03229	220130288	55787984	43634564	25431320	199989920	57510376	43709884	14325858	184788528	31852608	17438492	12869035	309814560	39982728	76663504	116982456	343507040	66472260	31423528	150378720	349527328	142084240	57117112	19799144	340494912	90914992	27597424	9096054
1732	palmitoleoylcarnitine (C16:1)*	Lipid	Fatty Acid Metabolism (Acyl Carnitine, Monounsaturated)	53223	LC/MS Pos Late	100009406	1357	398.326		71464547	28639183			145257	292374	221340	160502	95444	266590	346463		124203	219606	96157	149853	88601	150806	114481	504224	144229	461329	76690	317437	191139	740644	265356	113437	79202	253309	151665
2867	palmitoyl dihydrosphingomyelin (d18:0/16:0)*	Lipid	Dihydrosphingomyelins	52434	LC/MS Pos Late	100008954	2290	705.591		9939965	8115586			6457780	6151102	5917237	9123940	5104330	4918248	4814701	5722310	6296839	5621064	6618961	7730281	7221645	5878825	6810567	10441049	7503495	7050828	6278952	9078223	5659390	5361601	4632378	7694072	4079734	3826173	3245768	4221952
1982	palmitoyl ethanolamide	Lipid	Endocannabinoid	38165	LC/MS Neg	1489	6300	298.275	544-31-0	4671	4509	C16512	HMDB02100	135983	108356	108914	91726	198201	234786	231441	343002	102462	92454	70633	101986	192393	133765	115826	96898	177279	114959	75408	160171	146159	163638	152040	105687	123452	96569	95246	90447
2871	palmitoyl sphingomyelin (d18:1/16:0)	Lipid	Sphingomyelins	37506	LC/MS Pos Late	100002107	2168	703.575	6254-89-3	9939941	8115562			210183728	191831056	182935712	201763264	155825392	152760160	146957744	140597360	178659008	157492528	172315312	164328480	191517824	163983504	194869760	206178752	196691776	179565392	173537408	165007360	172048800	155012144	134231392	125728192	128200920	118521824	99096384	117657184
1714	palmitoylcarnitine (C16)	Lipid	Fatty Acid Metabolism (Acyl Carnitine, Long Chain Saturated)	44681	LC/MS Pos Late	100000776	1425	400.342	6865-14-1	461	448	C02990	HMDB00222	652964	936152	884252	670568	475818	696198	855168	215218	499568	608647	582848	1042978	417036	550662	499114	2016817	586428	1119249	529403	1091638	629181	1208810	1035108	583232	278901	509470	593401	344487
1781	palmitoylcholine	Lipid	Fatty Acid Metabolism (Acyl Choline)	52944	LC/MS Pos Late	100009233	1482	342.337		151731	133731			1916385	1431728	1123514	8121854	3240772	458041	697894	2596478	2940398	183316	886943	3155560	904778	1515670	1053963	4777894	1621494	194943	1207364	1395686	1934861		412672	1580247	1207336	81218	1096693	675045
4061	pantoate	Cofactors and Vitamins	Pantothenate and CoA Metabolism	63061	LC/MS Neg	100002613	1143	147.066	470-29-1	439251	388387	C00522		266329	207963	324696	395255	153686			238988		91557		246076	70706	70287	59719	59731	71719	77959	79910	57312				286918	135978	93946	130701	209409
4062	pantothenate	Cofactors and Vitamins	Pantothenate and CoA Metabolism	1508	LC/MS Neg	1024	1498.7	218.103	137-08-6	6613	6361	C00864	HMDB00210	15807580	14632897	16103007	19942972	12521313	11872115	13443358	14318968	21193160	30617468	28347522	26691828	20479108	21046584	25220826	16588698	13201034	20588680	20595880	18559866	12264827	29308520	23906126	21486468	12733327	16370337	15229039	18564000
1390	pelargonate (9:0)	Lipid	Medium Chain Fatty Acid	12035	LC/MS Neg	437	4798	157.123	112-05-0	8158	4574394	C01601	HMDB00847	2257169	3896955	5437967	2257000	4650739	5398995	6494788	6854978	3131616	6427037	4845264	3471977	4169049	4374488	3392968	3847517	4426642	6520993	3713516	2893565	5201744	10619328	6234655	7022801	3082334	4090291	2453672	1983335
1402	pentadecanoate (15:0)	Lipid	Long Chain Saturated Fatty Acid	1361	LC/MS Neg	980	5521	241.217	1002-84-2;10002-84-2	13849	13249	C16537	HMDB00826	11234541	6346919	6660116	5481336	11412776	8316157	6764570	7881667	10141319	5968096	6379633	7154452	14692316	8024876	8067897	8894063	14409682	6725929	5308890	9483369	14163100	12056388	7491930	6123830	12197281	8899763	6001943	5307634
5806	pentose acid*	Partially Characterized Molecules	Partially Characterized Molecules	63264	LC/MS Polar	100021467	2180	165.04						907094	1091698	895437	11167371	763967	828983	551035	10038255	1824347	2822096	811457	16754694	1217996	784462	593072	3871931	2957247	3408465	1588204	4560540	1299154	1484322	1379985	26601074	1660796	1448409	1058524	20328968
5637	perfluorooctanesulfonate (PFOS)	Xenobiotics	Chemical	57564	LC/MS Polar	100010955	662	498.93	1763-23-1	74483	67068	C18142	HMDB59586	120025	130221	124056	103263	139200	145986	156661	203642	81550	87270	74468	82702	241027	191328	348194	242402	173557	222509	227705	175576	59791	65496	73913	45223	829654	779410	694101	589974
181	phenol glucuronide	Amino Acid	Tyrosine Metabolism	52747	LC/MS Neg	100006679	1800	269.067	17685-05-1	87235	78692		HMDB60014	34934	50452	95547	112566	31685	34932	62609	305241	40406	72866	79820	62460	58636	80886	100248	130067	30713	52142	60595	33778	26829	51001	99292	289825	30063	50683	54756	155960
180	phenol sulfate	Amino Acid	Tyrosine Metabolism	32553	LC/MS Neg	100001510	2156	172.991	937-34-8	74426	67018	C02180	HMDB60015	690675	470434	808653	1680315	1021233	736533	974995	4309938	1696641	1056747	2015934	2683162	557144	496300	624971	650853	768653	704242	1079726	624384	112626	93717	264141	559363	404336	234986	339445	850122
148	phenylacetate	Amino Acid	Phenylalanine Metabolism	57745	LC/MS Neg	100000011	2150	91.0554	103-82-2	999	10181341	C07086	HMDB00209	83236	269914	95010	182003	457921	1087609	315927	188679	612911	1269585	604322	372837	211001	526641	164973	164850	156677	546941	149750	137680	261116	1122410	330938	570510	192683	729540	336081	294709
1093	phenylacetylcarnitine	Peptide	Acetylated Peptides	48425	LC/MS Pos Early	100006108	3092	280.154	287108-21-8	101724840							822730				543695		118255		541117				527415				83937				481803		73975		1781050
1095	phenylacetylglutamate	Peptide	Acetylated Peptides	52925	LC/MS Neg	100009045	1570	264.088		11579826	9754592		HMDB59772				63773				42446	32778	23972		54038				73386				30032		21556		103954				87716
1099	phenylacetylglycine	Peptide	Acetylated Peptides	33945	LC/MS Polar	100001275	1080	192.067	500-98-1	68144	61452	C05598	HMDB00821	75975640	84830416	88599296	153469920	126027760	93683224	109508720	96523840	181418768	125017128	215237488	131077880	100210016	90495616	93741720	92097168	114453840	89615120	112347384	123019728	101323504	107230872	142016256	221297568	94380440	90845920	120020800	173459392
133	phenylalanine	Amino Acid	Phenylalanine Metabolism	64	LC/MS Pos Early	460	2878	166.086	63-91-2	6140	5910	C00079	HMDB00159	1130710784	1291469696	1717219968	1834916096	1089713536	1168458624	1606232704	1519866880	1102341248	1092080384	1464579968	1648506624	1145439360	1230602880	1614829440	1361394944	961903232	1172406144	1413181184	1145662976	1169491712	1332529792	1611828736	1762099328	1019995072	1128624000	1471577472	1704667904
869	phenylalanylhydroxyproline*	Peptide	Dipeptide	63039	LC/MS Pos Early	100021238	2874	279.134			35032073		HMDB28996,HMDB11176	1083002	986033	1675229	4762115	1170289		646139	3031414			771749	612243	309662	627799	324330	1053794	937064	1144764	1023805	750382	964075	1107849	1382372	1757653	1174730	1665245	1496516	2203507
144	phenyllactate (PLA)	Amino Acid	Phenylalanine Metabolism	22130	LC/MS Neg	100000774	2208	165.056	828-01-3	3848	3715	C05607	HMDB00779	136668	190581	376109	4504929	202571	284402	601177	14020530	180893	331316	809292	796315	173368	245298	818570	971118	121498	268951	633301	249409	153053	389782	1015831	11431644	195933	271365	555047	6493992
4269	phenylpropionylglycine	Xenobiotics	Benzoate Metabolism	35434	LC/MS Neg	100001591	2945	206.082	56613-60-6	152323	134261		HMDB00860				38607				68327	27094	155417	38467	36384		155550	31299	30343	31532	271935	37082	40912		515133	34094	57729	30018	34468	25456
143	phenylpyruvate	Amino Acid	Phenylalanine Metabolism	566	LC/MS Neg	241	2515	163.04	156-06-9	997	972	C00166	HMDB00205	61674	41507	47757	79611	55617	73014	168852	98035	69637	76582	229337	89524	56494	82269	487921	78840	50862	56733			62992	60544		63193	46705	57919	75300	84934
1368	phosphate	Energy	Oxidative Phosphorylation	42109	LC/MS Pos Early	461	576	98.9842	7664-38-2	1061	1032	C00009	HMDB01429	65880500	91729824	152094048	147722560	50398936	65240292	73084400	78891456	30915030	163995152	90175448	63824864	36522368	26342468	71145032	116402360	43820304	188855952	138010048	98001248	42206136	352899904	188413264	59914840	31907234	123450688	56335184	50936768
2056	phosphoethanolamine	Lipid	Phospholipid Metabolism	1600	LC/MS Pos Early	1026	700	142.026	1071-23-4	1015	990	C00346	HMDB00224	3163649	2719128	2317327	3168519	3097787	3302068	2581725	2986174	2888964	5003452	3761181	1587206	2446469	1146340	2011322	1919175	4070129	6149113	5992089	2310351	1213501	12150801	2509421	994592	2120387	3982629	1664479	493409
4658	phytanate	Xenobiotics	Food Component/Plant	598	LC/MS Neg	466	5908	311.296	14721-66-5	26840	10140204	C01607	HMDB00801			75164	85325			114174	181574		76859	125646	120448		66900	113708	82218		57211	108703			76338	53907	89544		66744	115580	102142
263	picolinate	Amino Acid	Tryptophan Metabolism	1512	LC/MS Pos Early	1022	910	124.039	98-98-6	1018	993	C10164	HMDB02243	594342	1654441	1793357	814974	690453	885092	2818820	1705202	897962	1131196	4553140	1291631	604014	825938	1861170	235771	273646	1330759	784051	207996	571965	1394926	1534378	980342	589747	1371238	2631122	1741874
1695	picolinoylglycine	Lipid	Fatty Acid Metabolism (Acyl Glycine)	63057	LC/MS Neg	100021198	1867	179.046	5616-29-5	11788622	9963296		HMDB59766		31645	104913	33749			93192	57899			70999	25746			88469				46702				62714	40910			64171	50195
1557	pimelate (C7-DC)	Lipid	Fatty Acid, Dicarboxylate	15704	LC/MS Polar	100000101	2745	159.066	111-16-0	385	376	C02656	HMDB00857	816791	2346511	1194648	775778	1030125	1646472	955847	1893745	1818858	3670050	2271786	1547812	1197464	1919396	883612	859236	1867962	2502451	934565	711511	1799294	3917637	1274055	1609460	1182846	4411318	1881455	767013
1756	pimeloylcarnitine/3-methyladipoylcarnitine (C7-DC)	Lipid	Fatty Acid Metabolism (Acyl Carnitine, Dicarboxylate)	53224	LC/MS Pos Early	100009407	2773	304.175							80055	266307	209572		78308	172788	99127		243053	397838	500237	70598		109855	339937	110559	185199	710654	399578		120132	477653	404557	126363	196762	908705	490997
124	pipecolate	Amino Acid	Lysine Metabolism	1444	LC/MS Pos Early	1025	2200	130.086	4043-87-2	849	826	C00408	HMDB00070	162467936	129644272	87963336	167145904	135771792	119076840	81938640	261432864	453226432	375904000	314361920	215176736	285400640	229187520	149585424	112550512	248413936	220699408	140281824	67297240	129856184	90873440	71166520	149298848	280474432	227725680	167796192	183252976
3048	pregnanediol-3-glucuronide	Lipid	Progestin Steroids	40708	LC/MS Neg	100003470	5145	495.296	1852-49-9	123796	110346		HMDB10318	677066	601921	457762	47546	1069299	2639108	1253880	414780	1673289	3139597	1145287	639613	553069	706964	557044	122789		68560	53418		955178	2765442	1250915	142812	450449	1123353	1175346	135544
3053	pregnanolone/allopregnanolone sulfate	Lipid	Progestin Steroids	48394	LC/MS Neg	100006173	5160	397.205						23593				74940	81891	39136	49491	59596	49726	21818	30767	56381	36662	35191	23677					104865	113925	43450	23648	73231	57402
3026	pregnenetriol sulfate*	Lipid	Pregnenolone Steroids	62922	LC/MS Neg	100021103	4749	413.2						86832	36150	28885		181067	143919	99657	76275	141385	94510	70870	67439	85503	46928	59343	66635					136655	129452	67418	41431	100211	93066	60335
462	pro-hydroxy-pro	Amino Acid	Urea cycle; Arginine and Proline Metabolism	35127	LC/MS Pos Early	100001167	2128	229.118	18684-24-7	11673055	9847785		HMDB06695	118604624	102289784	105812880	75441888	126259216	101795216	73940184	83311080	67317808	49795964	69085280	56587592	126498272	115830408	97692800	95725104	121642248	97872936	110436480	87807744	151173184	121076848	134809568	63576136	106359080	84806616	82987064	62971948
443	proline	Amino Acid	Urea cycle; Arginine and Proline Metabolism	1898	LC/MS Pos Early	480	1603	116.071	147-85-3	145742	128566	C00148	HMDB00162	2285838336	2246109440	2101215104	3287961344	2199947008	2241621248	2520875520	3463917824	2454614272	2285842176	2461185024	2334078976	2501484288	2308190464	2482971904	2054168320	2534476032	2496069120	2267403008	1497712256	2136696704	2217183488	2340331520	2901292032	2233442048	2373475584	2405591552	2949915904
882	prolylglycine	Peptide	Dipeptide	40703	LC/MS Pos Early	100003674	2136	173.092	2578-57-6	6426709	4932143		HMDB11178	935629	485642	553879	527651	355233	263129	315394	406317	376999	618017	582799	215902	690710	583556	657357	492572	740550	1071087	923709	259966	452464	1074779	582057	311697	177652	606364	599168	327715
1655	propionylcarnitine (C3)	Lipid	Fatty Acid Metabolism (also BCAA Metabolism)	32452	LC/MS Pos Early	100001162	2590	218.139	17298-37-2	107738	96904	C03017	HMDB00824	7598499	23562144	14553443	66981920	6164778	12408704	11833611	35202380	9679644	33064080	17370408	35131804	6677488	7437453	7357597	17280340	7527115	21164078	9557428	12342531	5344997	27497420	14905220	43167896	7218120	30651822	15342376	84903088
1656	propionylglycine	Lipid	Fatty Acid Metabolism (also BCAA Metabolism)	31932	LC/MS Neg	100001150	960	130.051	21709-90-0	98681	89122		HMDB00783	470617	252547	364786	724368	376186	333338	397458	845158	660056	489503	453145	327878	1037705	1042180	851818	391995	460154	482861	411544	197103	534203	1001027	341035	542075	339864	290492	279261	357128
4254	propyl 4-hydroxybenzoate	Xenobiotics	Benzoate Metabolism	48480	LC/MS Neg	100006205	4794	179.071	94-13-3	7175	6907	D01422	HMDB32574		1413546	68700			4623989	542426	151416		1623172	121683	34226		1472009	206902	69004		1319932	95565			2397600	114021	36975		1702459	159025	61248
4255	propyl 4-hydroxybenzoate sulfate	Xenobiotics	Benzoate Metabolism	48460	LC/MS Neg	100006264	3971	259.028	162338-10-5		48063224			29870	3283684	609714	54717	57829	5172183	869186	715640	42164	3487855	606009	60033		338997	63851		42941	4589776	674512	31545		1030803	94787			1115376	232238
3956	pseudouridine	Nucleotide	Pyrimidine Metabolism, Uracil containing	33442	LC/MS Neg	821	1100	243.062	1445-07-4	15047	21403010	C02067	HMDB00767	3641188	1437508	2477932	4093929	4165238	1230927	2468807	3856982	3352783	892366	2735524	3575713	3113572	3105102	2573801	4397573	3516694	899442	3198194	2705508	3756413	1606601	4120925	5335602	2504043	920612	2026097	2360548
4118	pterin	Cofactors and Vitamins	Pterin Metabolism	43023	LC/MS Neg	100004216	1370	162.042	22363-60-4	73000	65806	C00715	HMDB00802			26936	36568				42938		20847	35569	37280		26475		28692			41690	33854			35169	35112
483	putrescine	Amino Acid	Polyamine Metabolism	1408	LC/MS Pos Early	49	3027	89.1073	110-60-1	1045	13837702	C00134	HMDB01414	1322594	1049524	1818732	1106768	809699	896566	1318496	1107371	1437562	264180	2182350	687634	1078809	756011	1594121	694736	1282631	170320	2046290	850802	1513404	1441795	3163593	1368322	1304801	1297406	1537487	2131614
4174	pyridoxal	Cofactors and Vitamins	Vitamin B6 Metabolism	1651	LC/MS Pos Early	491	2343	168.066	65-22-5	1050	1021	C00250	HMDB01545	1662438	1922511	2012043	3027409	1496522	1688693	1739210	2653418	2011234	2158686	2149647	2624708	1832992	2251411	2166824	2067081	1821844	2163805	1918756	1967711	1707653	3548632	1852359	2950573	1985425	2023495	1723327	2554359
4175	pyridoxate	Cofactors and Vitamins	Vitamin B6 Metabolism	31555	LC/MS Neg	100001121	2185	182.046	82-82-6	6723	6467	C00847	HMDB00017	2517178	3432300	3630871	7224407	2743856	3392556	4193348	9901718	3226259	4627511	6647911	7683792	3391104	4943605	5161818	4666965	3074746	5028608	4017537	3410897	2802422	7317913	5370620	10060985	2732030	4519954	4145111	6641533
52	pyroglutamine*	Amino Acid	Glutamate Metabolism	46225	LC/MS Pos Early	100001540	1900	129.066	2353-44-8	134508	118562			58483420	38574476	40471760	44862480	34009416	20960158	13386881	37836032	17263402	15447450	13796964	18838020	28430618	25267092	24338730	44526264	36278080	20719256	18656830	51894924	24238192	21621040	17993340	42380684	18408976	16450617	18246648	35184460
1147	pyruvate	Carbohydrate	Glycolysis, Gluconeogenesis, and Pyruvate Metabolism	48990	LC/MS Polar	823	1083	87.0088	127-17-3	1060	96901	C00022	HMDB00243	40247720	81948968	164115376	88725960	53543964	102932880	170163664	99882472	99111632	199574000	203528096	139595952	61956036	110247744	161066048	71886328	59555744	162409584	220208416	58141140	58662872	227489680	205162240	86915000	75472016	126573440	147151872	89533144
4566	quinate	Xenobiotics	Food Component/Plant	18335	LC/MS Polar	100000442	2432.9	191.056	77-95-2	6508	10246715	C00296	HMDB03072				2613421	125244			1961041	577104	477949	310071	29363094	171216			566933				127913				3659994			119659	13587855
4029	quinolinate	Cofactors and Vitamins	Nicotinate and Nicotinamide Metabolism	1899	LC/MS Pos Early	182	845	168.029	89-00-9	1066	1037	C03722	HMDB00232	2154661	2132427	3256199	3877256	2999944	2126161	2700394	3245213	1969984	1850247	3423649	3472059	2592575	2284502	3227949	2845430	1912237	2062959	3185847	2810234	1962560	2314597	5799152	4061539	1816262	1633899	1939284	2779302
4153	retinol (Vitamin A)	Cofactors and Vitamins	Vitamin A Metabolism	1806	LC/MS Pos Late	498	1636	269.226	68-26-8	445354	393012	C00473	HMDB00305	13130095	8707744	13986180	14286610	7964119	6469481	8286172	10521024	9373716	6799198	9820854	12839004	7113548	6088400	8563587	5451737	8856126	6049069	8770437	7566006	6618852	4614808	9380273	9235543	5868173	3905891	5118452	6691485
1170	ribitol	Carbohydrate	Pentose Metabolism	15772	LC/MS Polar	100000406	1789.6	151.061	488-81-3	6912	10254628	C00474	HMDB00508	368079	388279	318176	228680	331870	290768	255720	260590	401449	901582	587273	321423	435894	318382	432007	313280	361191	749766	390275	366295	283063	769996	673486	355694	421587	381651	363802	409909
1171	ribonate	Carbohydrate	Pentose Metabolism	27731	LC/MS Polar	100001007	2425	165.04	5336-08-03	5460677	4574162	C01685	HMDB00867	4891840	7020295	7959300	5331438	8130457	2893144		4593380	5758442	8979891	12444924	8060035	3892457	7534192	6573588	8034151	5097474	10525054	10008882	5210481	3793259	9276981	10585544	9007369	7972580	11356632	10528225	7154397
1195	ribulonate/xylulonate/lyxonate*	Carbohydrate	Pentose Metabolism	61858	LC/MS Polar	100019968	2350	165.04						13078387	15247684	21216412	13871126	13016420	14074815	15385606	11839283	16385341	23792660	22753500	18410160	13853646	12684490	18581636	11527341	14817430	23207596	19501468	12661720	14671981	25868802	14162136	16611695	13790913	22065176	21670296	20569728
5590	S-(3-hydroxypropyl)mercapturic acid (HPMA)	Xenobiotics	Chemical	44552	LC/MS Neg	100004568	1576	220.065	23127-40-4	3371179	2616726				32145	50188	71455			31132	41408		44583	92245			44606	64109	28958		37141	53758		17353	79702	65600	38317		20012	32854
60	S-1-pyrroline-5-carboxylate	Amino Acid	Glutamate Metabolism	42370	LC/MS Pos Early	35	1528	114.055	2906-39-0	1196	10140206	C04322	HMDB01301	3109367	2994012	4555930	5500155	2918628	3334896	3191340	4841142	2564911	2421218	3518566	5414439	3183779	3317757	4227833	5796964	3802632	4110940	3030202	4184708	2200749	2371549	4495862	7295690	2237089	2300290	2042457	6371737
398	S-adenosylhomocysteine (SAH)	Amino Acid	Methionine, Cysteine, SAM and Taurine Metabolism	42382	LC/MS Neg	197	1832.4	383.114	979-92-0	439155	16788012	C00021	HMDB00939	29548		53376	30613	34927	18263	40630	29863	33596	39863	85224	45489	30884		77534	29860	45433	44616	171024	32086	41147	62251	145877	35938	22230	28006	67934
409	S-methylcysteine	Amino Acid	Methionine, Cysteine, SAM and Taurine Metabolism	39592	LC/MS Neg	100002749	880	134.028	1187-84-4	24417	22826		HMDB02108	1653081	1318780	1207058	923511	1422900	1260267	1074494	735490	670006	526567	480404	313076	1540567	1426156	1243407	769523	1316454	1063317	1023578	647193	1617151	1208679	1263305	878093	1072635	798233	764405	389984
410	S-methylcysteine sulfoxide	Amino Acid	Methionine, Cysteine, SAM and Taurine Metabolism	43378	LC/MS Pos Early	100002927	900	152.038	6853-87-8	82142	74136		HMDB29432	33118466	30885828	33014660	32970428	32757632	28919660	29552874	27908012	27499432	22162974	28879908	17097636	35425620	30564276	30621928	28081788	29013980	27905252	33852152	21322456	31334224	26675480	30521472	17892640	25662160	22194132	20760476	16117176
390	S-methylmethionine	Amino Acid	Methionine, Cysteine, SAM and Taurine Metabolism	38127	LC/MS Pos Early	100002183	2555	164.074	3493-12-07	458	8351775	C05319	HMDB38670				704680	64286			383415	204242	64729	137228	1678696	332600	206936	126159	916227	216198	70786	82832	105415				234543				549864
5456	salicylate	Xenobiotics	Drug - Topical Agents	1515	LC/MS Polar	501	802	137.024	69-72-7	338	331	C00805	HMDB01895	221966016	2168030720	312120448	21702500	772140352	3532485888	965716416	304077248	733161344	3797386496	1939638400	323958080	375347200	2924667392	612013632	6445470	415022560	3126715904	562283008	6002423	557674368	2716582144	909809024	383560640	348276096	3603421952	1884799232	82819112
5007	salicyluric glucuronide*	Xenobiotics	Drug - Analgesics, Anesthetics	33384	LC/MS Neg	100001332	1463	370.078			21403117			43935	225703	103838			45203	26765	20419					20098	81375	42626		36526	116961	155115		82814	256855	339666	114740		50078	63224
4	sarcosine	Amino Acid	Glycine, Serine and Threonine Metabolism	1516	LC/MS Pos Early	1023	1280	90.055	107-97-1	1088	1057	C00213	HMDB00271	18223770	15744630	20096844	16468113	11076296	9109604	12792236	16699888	19279884	17189808	27963136	22953592	17455332	19309070	19732792	18375502	21973296	22301564	18387680	8206080	15073028	17501564	19326988	8401853	13304921	11152746	14777432	16855432
1565	sebacate (C10-DC)	Lipid	Fatty Acid, Dicarboxylate	32398	LC/MS Neg	100001211	1788	201.113	111-20-6	5192	5004	C08277	HMDB00792	624536	1004254	559694	346575	629545	1128444	613577	725669	1035798	1963625	478613	648192	590865	1008546	410300	920175	969861	1678076	511508	778335	1689804	1773534	760139	724743	1663103	1956961	430350	228662
9	serine	Amino Acid	Glycine, Serine and Threonine Metabolism	1648	LC/MS Pos Early	503	1239	106.05	56-45-1	5951	5736	C00065	HMDB00187	450467616	531037792	410979808	454407264	373953280	432723072	394879200	398901952	405180992	422681312	293173888	371138272	405316224	425561120	338904128	359706048	403452736	487524864	312393600	290027680	345592800	399184512	365167840	287763168	316731712	335158528	299136864	268578464
268	serotonin	Amino Acid	Tryptophan Metabolism	2342	LC/MS Pos Early	504	2550	177.102	153-98-0	5202	5013	C00780	HMDB00259	74994352	1150741	811371	21686888	44198556	620144	580869	1414390	44107232	257117	2625863	2173081	27215254	174230	36762700	15232641	32352358	54341	45028984	16676459	17856970	427663	17632844	3892221	40837712	184600	5051927	2663208
491	spermidine	Amino Acid	Polyamine Metabolism	485	LC/MS Pos Early	50	3355	146.165	124-20-9	1102	1071	C00315	HMDB01257	302535	1425934	649582	555999	401943	974766	629964	268214	398553	3606005	1518064	340669	822264	1500235	804528	794448	564342	3079121	956074	302272	584237	2490939	1232082	385320	348080	1407232	1056547	557939
2777	sphinganine-1-phosphate	Lipid	Sphingolipid Synthesis	52605	LC/MS Pos Late	100001876	1431	382.272	19794-97-9	520	505		HMDB01383	197468			60152	144446				95747				137428		86411	106315	177724		91529	134736	84862				67990
2883	sphingomyelin (d17:1/16:0, d18:1/15:0, d16:1/17:0)*	Lipid	Sphingomyelins	52433	LC/MS Pos Late	100006314	2082	689.559	121999-58-4		28532779			6213261	5837960	5465095	5870317	5001844	4824849	4728441	4515436	7466767	6309357	7260911	7027318	5164029	4937976	5634379	6035216	5631698	4907061	4697046	4287151	4981073	4402060	3631868	3261378	4406397	4379211	3545722	4184338
2869	sphingomyelin (d18:0/18:0, d19:0/17:0)*	Lipid	Dihydrosphingomyelins	57473	LC/MS Pos Late	100009027	2362	733.622			24846878		HMDB12087	753128	562759	531470	2394610	350703	413197	360557	849145	530810	443050	447816	1827668	528839	474517	576573	2955505	1110320	862928	854039	3322694	812124	702652	582674	3522708	290352	274072	242878	597984
2881	sphingomyelin (d18:1/14:0, d16:1/16:0)*	Lipid	Sphingomyelins	42463	LC/MS Pos Late	100004328	1998	675.544		11433862	9608732		HMDB12097	4140489	3827050	3714303	4049213	3149355	3095932	3185938	2752582	5244578	4293929	4859107	4484059	4328908	3567221	4087310	4677103	4049898	3632795	3562512	3154994	3508897	3119277	2808120	2174542	2809885	2763892	2255972	2277876
2886	sphingomyelin (d18:1/17:0, d17:1/18:0, d19:1/16:0)	Lipid	Sphingomyelins	52615	LC/MS Pos Late	100008920	2312	717.591	121999-64-2					10971581	10142106	9371864	9133420	5909117	5600169	5669334	5220408	8617431	7661962	8287208	7910051	7911423	6904731	7773604	7862244	9479818	8880418	7986972	6932964	6939180	6258937	5220291	4573371	6120702	6220759	4799712	5072332
2887	sphingomyelin (d18:1/18:1, d18:2/18:0)	Lipid	Sphingomyelins	37529	LC/MS Pos Late	100002106	2167	729.591	108392-10-5	6443882	4947837		HMDB12101	9233610	8378888	8125999	11805490	8047843	7575877	7433502	7763012	8129597	6938837	7733517	10249537	9522442	8436816	9890682	15460021	12893875	11489603	11102148	13892977	11940679	10151939	9097268	9934999	7652472	7122688	5663361	8404237
2888	sphingomyelin (d18:1/19:0, d19:1/18:0)*	Lipid	Sphingomyelins	57475	LC/MS Pos Late	100015787	2330	745.622						2809909	2598195	2215734	2648413	1803378	1959042	1830628	1801046	3128155	2570194	2963416	2740659	1919874	1462830	1790147	2329782	2726788	2600375	2227829	2262944	2469043	2315336	1857238	1718703	2187667	2268973	1672966	2236192
2889	sphingomyelin (d18:1/20:0, d16:1/22:0)*	Lipid	Sphingomyelins	48490	LC/MS Pos Late	100006290	2685	759.638			23113477		HMDB12102	20010504	18888862	17356434	20723192	14706799	14947611	14103229	14719992	20981174	19074864	20749264	20793064	15709684	13547294	15469494	19088692	24150512	23373188	21057936	24696864	22753134	20907616	18807128	20740276	17343132	16336316	12516991	15690110
2890	sphingomyelin (d18:1/20:1, d18:2/20:0)*	Lipid	Sphingomyelins	48491	LC/MS Pos Late	100006292	2383	757.622	222403-67-0					6360695	5729460	5510605	7176604	6458654	6791940	5955652	6453717	6929302	6398916	6137740	6923479	6889516	6234479	7067285	8119524	8643705	8195976	7604906	8723325	7952937	7190843	6520059	7594479	7726699	6966305	5887674	8645882
2892	sphingomyelin (d18:1/21:0, d17:1/22:0, d16:1/23:0)*	Lipid	Sphingomyelins	52495	LC/MS Pos Late	100009025	2793	773.653						2271205	2082105	1696820	2322511	1448000	1395325	1364185	1639989	2291844	2058975	2246603	2101430	2052055	1733977	1927490	2250187	1954688	1656944	1528710	1587737	1951071	1686917	1332243	1262754	1693393	1466965	1178539	1479912
2894	sphingomyelin (d18:1/22:1, d18:2/22:0, d16:1/24:1)*	Lipid	Sphingomyelins	48493	LC/MS Pos Late	100006295	2666	785.653			29368329		HMDB12104	7500343	7294713	6665352	9231262	5778572	5711297	5758826	6576957	7390141	6382250	6903561	6964608	10257824	8931243	10132474	11242398	8672782	8095841	7142573	7916301	8291671	7148557	6424672	6865273	6714285	5779080	4807727	6562807
2895	sphingomyelin (d18:1/22:2, d18:2/22:1, d16:1/24:2)*	Lipid	Sphingomyelins	57477	LC/MS Pos Late	100006296	2209	783.637						1232854	990550	1055512	1530098	875289	973239	962534	934711	1064430	887130	992326	999636	1153863	962765	1361367	1754137	996829	909612	959805	1010528	1108918	1054397	808365	1129988	850053	724826	603187	711852
2897	sphingomyelin (d18:1/24:1, d18:2/24:0)*	Lipid	Sphingomyelins	47153	LC/MS Pos Late	100005986	3033	813.684	94359-13-4		24846874		HMDB12107	55932380	54245056	46823164	70799440	34828860	35666848	34978452	43765704	55570060	46232144	51191172	48467628	62817824	53999040	62975412	72330632	54908040	51851476	46908324	50283852	49010548	43408740	35696776	41060904	36512588	33452226	28938726	37476364
2882	sphingomyelin (d18:2/14:0, d18:1/14:1)*	Lipid	Sphingomyelins	47154	LC/MS Pos Late	100005985	1860	673.528						97994	94118	83346	97922	60928	74074	110219	76996	139820	117374	196966	129214	115078	156635	181066	163250	89051	121644	135228	67297	90384	96845	82846	68654	97658	70947	105139	58345
2885	sphingomyelin (d18:2/16:0, d18:1/16:1)*	Lipid	Sphingomyelins	42459	LC/MS Pos Late	100004329	2002	701.559						12774150	12019507	11502122	13680061	11834066	11889125	11078121	10567269	12751823	10495798	11255216	11975648	15258955	13114115	14291834	17473508	14859095	13120344	12292890	11279155	13039815	11481063	10081096	8437542	9524514	8671289	6909060	8055112
2877	sphingomyelin (d18:2/18:1)*	Lipid	Sphingomyelins	57474	LC/MS Pos Late	100015788	1904	727.575						279834	191779	165209	383325	165162	227849	140205	234383	220696	184145	171253	271735	280108	225073	206475	488546	316735	279424	180214	214933	231324	227038	94689	172413	115747	88934		146865
2893	sphingomyelin (d18:2/21:0, d16:2/23:0)*	Lipid	Sphingomyelins	57480	LC/MS Pos Late	100015790	2330	771.637						223445	271701	213043	257313	317944	282290	243664	209508	273881	286400	291717	223076	340668	304617	262499	396914	229535	208063	202390	186466	241210	204580	171454		223088	255141	215233	177582
2896	sphingomyelin (d18:2/23:0, d18:1/23:1, d17:1/24:1)*	Lipid	Sphingomyelins	52435	LC/MS Pos Late	100008956	2845	799.669						7076166	6598205	5836524	8796427	4851254	5059261	4594577	6127070	6893154	5947698	6262412	6424664	7873341	6403263	7317566	8735035	5696405	5154523	4484381	4330396	5415534	4886980	4010014	3810936	4796562	4302323	3249484	4798410
2878	sphingomyelin (d18:2/23:1)*	Lipid	Sphingomyelins	57482	LC/MS Pos Late	100015791	2315	797.653						456217	387377	408550	585309	225354	278445	389041	355253	541150	347539	475327	384101	667776	464615	611091	669243	307535	240221	235969	306821	370729	265179	235427	188504	309256	318499	285088	283932
2898	sphingomyelin (d18:2/24:1, d18:1/24:2)*	Lipid	Sphingomyelins	52437	LC/MS Pos Late	100008957	2635	811.669						21483892	20113132	19136368	26487490	17039606	17105244	17375960	19386184	19998072	18335580	20165200	19502040	28079618	24317392	28589120	31950986	20276764	19352030	18230700	18341688	20272720	18366440	16040308	17532488	16372412	14719110	12624939	16676357
2879	sphingomyelin (d18:2/24:2)*	Lipid	Sphingomyelins	57479	LC/MS Pos Late	100015789	2215	809.653						2032643	1914255	1971533	2818647	2030047	2082638	1974361	2124548	1908587	1703675	1852840	1761163	3171537	2376722	3075915	3569544	1953833	1867264	1645880	1689014	2235433	1876717	1764174	1809729	1743421	1655591	1294231	1830909
2927	sphingosine	Lipid	Sphingosines	17747	LC/MS Pos Late	297	1393	300.29	123-78-4	5353955	4510275	C00319	HMDB00252	264555	80410		79714	152191	59102	88039	75935	161954			59129	199897		125062	81658	206673		238951	58977	141478	80973	62305	60918	99755
2929	sphingosine 1-phosphate	Lipid	Sphingosines	34445	LC/MS Polar	100000626	1850	378.241	26993-30-6	5283560	4446673	C06124	HMDB00277	3748955	921405	605362	1548670	2973945	636752	495268	680340	2076042	540646	527738	700877	2552613	370254	1771678	1153862	2816235	622946	2272872	1437400	1349620	578359	760627	521344	1837167	392828	384644	578118
4722	stachydrine	Xenobiotics	Food Component/Plant	34384	LC/MS Pos Early	100001296	1440	144.102	4136-37-2	115244	103115	C10172	HMDB04827	507759840	279593600	378060160	818970560	438811136	231789344	253155248	802769344	422061408	221462480	265663584	558604160	330715456	176568032	230677712	497355328	463241376	269620896	318182528	473990112	432519616	146729472	319576224	852315392	452112800	179633104	270323008	621569024
1405	stearate (18:0)	Lipid	Long Chain Saturated Fatty Acid	1358	LC/MS Neg	439	5872	283.264	57-11-4	5281	5091	C01530	HMDB00827	725526848	493114752	434153216	290008576	574248704	560002112	398142944	260085568	666345088	363989088	307513632	315906560	1010446144	501619520	501641056	737768000	1303780096	561784704	282453920	862305216	1081660288	750281152	554996352	234385040	758412160	634914176	373017024	172129408
1444	stearidonate (18:4n3)	Lipid	Long Chain Polyunsaturated Fatty Acid (n3 and n6)	33969	LC/MS Neg	100001229	5395	275.202	111174-40-4	5312508	4471933	C16300	HMDB06547	2376424	1684498	1285737	135083	8149492	1526537	761718	113629	2344778	957566	561826	175162	2160652	487221	675298	1053382	1553891	1201119	964460	694058	3447902	1862701	1001234	96115	2120017	997305	427838	58088
2873	stearoyl sphingomyelin (d18:1/18:0)	Lipid	Sphingomyelins	19503	LC/MS Pos Late	1538	2400	731.606	85187-10-6;85187-10-6	6453725	4956085	C00550	HMDB01348	36774824	33642616	34350900	44510568	26165564	26609114	28080624	24837842	29877040	27669228	29650486	36700024	29751276	26281684	32596554	48913256	41523488	39555844	38806540	52490464	40873648	35510448	36935468	45092544	24314510	22493240	21443228	28513204
1716	stearoylcarnitine (C18)	Lipid	Fatty Acid Metabolism (Acyl Carnitine, Long Chain Saturated)	34409	LC/MS Pos Late	100001391	1485	428.373	18822-91-8	6426855	21233653		HMDB00848	453686	1331749	777784	672875	356909	709600	709183	211758	469699	1006847	666502	1606951	310734	620653	603158	1726475	470350	1578664	740681	648283	462463	896605	894067	570906	97901	329371	440021	287472
1788	stearoylcholine*	Lipid	Fatty Acid Metabolism (Acyl Choline)	57464	LC/MS Pos Late	100015759	1520	370.368						3278791	2603671	1590874	8879457	5185221	818581	1172957	2682870	4962067	277193	1198709	3456352	1292016	2238683	1438523	4606431	2614439	209667	1775927	1532151	3775916		592180	1142231	1607436	124756	1561248	466985
1560	suberate (C8-DC)	Lipid	Fatty Acid, Dicarboxylate	15730	LC/MS Polar	100000016	2577.6	173.082	505-48-6	10457	10025	C08278	HMDB00893	2782545	4724953	2376950	1685547	2308595	3756660	1869211	3296972	5453422	8083320	2509435	2684405	3033031	3890550	2702092	3161731	5686499	5997708	1776837	2695919	7089148	9185483	2286051	2517565	4557897	14205730	3750626	1755285
1757	suberoylcarnitine (C8-DC)	Lipid	Fatty Acid Metabolism (Acyl Carnitine, Dicarboxylate)	52990	LC/MS Pos Early	100006627	2964	318.191								223482			62574	125160			349435	100885	478486			72988	351834	70227	396843	405784	402187		152099	422271	171640		238282	932453	397550
1350	succinate	Energy	TCA Cycle	1437	LC/MS Polar	252	3149	117.019	110-15-6	1110	1078	C00042	HMDB00254	72186816	138203488	73791536	91775480	76291456	111760952	98254208	119595704	75896784	218168592	116097856	121857008	75502448	105120864	94571968	102019760	111701160	303673504	139481504	121508160	72309688	433551968	146829344	116740048	71328480	127403808	108914056	96449936
426	succinoyltaurine	Amino Acid	Methionine, Cysteine, SAM and Taurine Metabolism	63678	LC/MS Polar	100021220	2572	224.023			20509456			172121	220412	354938	179136	326587	411502	573701	318754	232507	494057	479070	209962	158596	196274	294256	232284	243206	467482	485314	221479	255378	721833	585195	287088	128747	224879	512037	206663
1349	succinylcarnitine (C4-DC)	Energy	TCA Cycle	37058	LC/MS Pos Early	100001948	2291	262.129	256928-74-2	71464481	28639166		HMDB61717	974553	1538794	1621876	838698	1112829	2320875	2093021	675723	740299	4241645	3508863	1011992	1486034	1507005	2144533	441094	723620	3789238	3275499	872408	714150	5170135	4104451	1473191	640920	4210057	2468553	883790
1230	sucrose	Carbohydrate	Disaccharides and Oligosaccharides	1519	LC/MS Polar	935	3092	387.114	57-50-1	5988	5768	C00089	HMDB00258	715171	408073	190418	1690386	1381447	2449457	1505676	384071	1097626	800045	413431	1803988	527347	286700	173103	60897	1330491	862664	294866		1009162	3479446	1005196	1870405	4569818	2353547	1614077	832135
5539	sulfate*	Xenobiotics	Chemical	46960	LC/MS Neg	100002528	616	96.9601	14808-79-8	1118	1086	C00059	HMDB01448	189449024	145448256	192529328	262179712	185429456	134744912	160819648	246736048	131221840	109257648	153866048	230704192	175024128	157051888	184387904	235927424	155097888	139446800	180475840	257804448	188405024	146993872	213862816	312802752	151467600	127736640	143722736	232461408
4731	tartarate	Xenobiotics	Food Component/Plant	15336	LC/MS Neg	100000295	615.3	149.009	87-69-4;6106-24-7	444305	852	C00898	HMDB00956	143977	75130	74190	84841	176561	165639	72298	83027	110433	66703	64174	88440	145598	121373	94256	80681	115662	88819		56521	105750		74964	119322	89531	81763	54994	51216
4859	tartronate (hydroxymalonate)	Xenobiotics	Food Component/Plant	20693	LC/MS Neg	100000840	610	118.999	80-69-3	45	44	C02287	HMDB35227	1255180	911150	891894			913391	979585	560516	899641	653845	728767	572628	1048065	739117	864785	954376	1151687	857640	590182	768796	1177140	844900	974977	663836	937227	759509	692927	511081
423	taurine	Amino Acid	Methionine, Cysteine, SAM and Taurine Metabolism	2125	LC/MS Pos Early	512	660	126.022	107-35-7	1123	1091	C00245	HMDB00251	153586048	145363472	144224976	139588704	90646592	123331056	65147012	86635352	148861856	168117264	116741192	98763696	116845912	68942416	82143184	85564352	151220832	169111152	158215808	85430088	112157312	272353920	175398704	113631040	103896896	166346064	83829744	79552192
3205	taurochenodeoxycholate	Lipid	Primary Bile Acid Metabolism	18494	LC/MS Neg	1629	5250	498.289	6009-98-9	387316	343282	C05465	HMDB00951	22850	19202	18449	1270279		85600		6916603	60306	4905891	129297	5390289	36528		301976	40657	121389	1207304	33638	928139	84381	2297474	29579	5596594	732252	498524	33273	2987784
3266	taurohyocholate*	Lipid	Secondary Bile Acid Metabolism	42603	LC/MS Neg	100004084	5000	514.284									1007894		71629		2613094	30276	4135686	148010	7058113			85886		216889	1379483	34901	579422	40265	2012538	28179	2506895	406655	245549		2354456
3268	taurohyodeoxycholic acid	Lipid	Secondary Bile Acid Metabolism	43588	LC/MS Neg	100003869	5073	498.289	38411-85-7	119046	106373			205982	96037	139735	13476774	250952	917631	117884	49234380	202142	10951834	580071	31665268	118897	69119	456476	156372	372851	2665719	130664	2035994	331636	8530127	212664	28247564	4113390	1790255	218458	24470660
3241	taurolithocholate	Lipid	Secondary Bile Acid Metabolism	31889	LC/MS Neg	100001065	5345	482.295	516-90-5	10595	10150	C02592	HMDB00722				182841				299645		82293		270989						16833				100354		117023	35498	21523		113398
1578	tetradecadienedioate (C14:2-DC)*	Lipid	Fatty Acid, Dicarboxylate	62918	LC/MS Neg	100021100	3148	253.145						493839	295068	137227	54389	283266	259494	98250	80735	664418	309648	42439	178856	367188	248285	151204	2648722	445092	295544	45566	683574	1494352	1125612	251899	91544	1477141	2073540	552995	56739
1437	tetradecadienoate (14:2)*	Lipid	Long Chain Polyunsaturated Fatty Acid (n3 and n6)	62850	LC/MS Neg	100020343	5292	223.17	39039-37-7	5312409	4471834		HMDB00560	1121497	731580	757061	309708	844798	577547	654751	160006	853403	372938	176220	227938	1179624	466928	717892	3024879	1383764	1029950	492550	2374455	2125690	1292411	1271899	290690	1035685	576385	514212	173249
1575	tetradecanedioate (C14-DC)	Lipid	Fatty Acid, Dicarboxylate	35669	LC/MS Neg	100001613	3985	257.176	821-38-5	13185	12630		HMDB00872	2883972	1339805	378138	265538	842795	1011530	226633	556928	8482381	2588085	340744	610791	6909124	1868753	1025312	4300286	6592570	1835561	262267	1739712	12688803	5300866	547081	367045	18638980	15493509	1693592	272277
5682	thioproline	Xenobiotics	Chemical	53231	LC/MS Pos Early	100009232	1250	134.027	34592-47-4	93176	84120			486576	640104	585712	379663	394931	760983	816067	690857	411639	958335	693278	718443	627809	932005	964940	240906	334791	1092074	491037	223407	336175	1934852	699384	795429	474410	782165	688271	879180
4078	threonate	Cofactors and Vitamins	Ascorbate and Aldarate Metabolism	27738	LC/MS Polar	100001022	2384	135.03	70753-61-6	151152	133224	C01620	HMDB00943	450539904	541191232	530089888	251650016	436763264	467952256	447989152	319687968	341734400	455197728	600469632	301954784	509092384	415654368	535390400	249380640	283878176	454814496	379640416	271423168	328344480	656504576	586328320	394875072	468853856	423440320	413409984	371617696
16	threonine	Amino Acid	Glycine, Serine and Threonine Metabolism	1284	LC/MS Pos Early	564	1514	120.066	72-19-5	6288	6051	C00188	HMDB00167	528378720	603784320	719172288	711005376	521992160	585034560	818327552	800214272	540639488	527363264	651772864	578561216	589729856	536919232	675474816	538881088	486776960	581019136	542414592	307061632	475394240	518420512	572547776	474214016	651214528	694536128	785039424	569016640
4006	thymidine	Nucleotide	Pyrimidine Metabolism, Thymine containing	2183	LC/MS Neg	872	1963.7	241.083	50-89-5	5789	5585	C00214	HMDB00273	1181905	1220777	2307173	1078067	1341339	1387720	1812179	1135521	743639	945778	1128896	1874334	1203172	1362001	1761794	1124597	850021	1281975	1207630	1320136	921680	1261510	1549743	1400460	1045621	837022	999591	1207549
232	thyroxine	Amino Acid	Tyrosine Metabolism	2761	LC/MS Neg	1094	4808	775.679	51-48-9	5819	5614	C01829	HMDB01918	53334		44531	128986	47401	36112	45376	81064	74792	36831	47927	49824	53927	35106	37675	64568	74703	39934	62958	35662	66877	55978	56385	43870	44660		42651
358	tigloylglycine	Amino Acid	Leucine, Isoleucine and Valine Metabolism	1598	LC/MS Pos Early	1161	1926	158.081	35842-45-6	6441567	4945715		HMDB00959	5111212	3809552	4708593	2518098	4860632	3769626	3987879	1669634	6120211	4630768	6487666	2301585	8631350	6643104	5635913	4040620	4082337	3346161	3067614	4047863	6677454	6278883	3346072	2421468	5168756	3934277	2906688	1113300
357	tiglylcarnitine (C5:1-DC)	Amino Acid	Leucine, Isoleucine and Valine Metabolism	35428	LC/MS Pos Early	100001597	2962	244.154	64191-86-2	22833596	17216200		HMDB02366		257799	550513	574000	115708		245945	393063	136448	601833	476439	455528				395519	97528	313320	324491	278979		546532	502765	556067	130181	556655	418038	1051109
460	trans-4-hydroxyproline	Amino Acid	Urea cycle; Arginine and Proline Metabolism	32306	LC/MS Pos Early	1001	1064	132.066	51-35-4	5810	5605	C01157	HMDB00725	273388640	234303216	187057248	132631640	248087472	212428096	143835712	110762752	177289936	164618304	117331880	93840744	329519392	254986368	215089888	140333824	249049264	246573184	162575104	150414000	292517856	242180336	272012352	156324256	247858416	204541664	155569296	116847584
74	trans-urocanate	Amino Acid	Histidine Metabolism	607	LC/MS Polar	537	1882.5	137.036	104-98-3	736715	643824	C00785	HMDB00301	109989	142736	139074	179439	345000	97436		349538	162990	410799	115511	167153	277987	177050	9628171	340121	491967	178021		163900	167689	136868	237193	318615	106363		119766	964151
2875	tricosanoyl sphingomyelin (d18:1/23:0)*	Lipid	Sphingomyelins	52436	LC/MS Pos Late	100008955	3200	801.684					HMDB12105	20234800	18558960	16150763	21374536	11373294	11138240	10494738	14006157	18198040	14784015	15856151	14776023	15189331	12837285	14455002	16876356	13384453	12382397	10635053	10648528	13678097	11927170	9710876	9547757	10239034	9566503	7551619	9848743
1574	tridecenedioate (C13:1-DC)*	Lipid	Fatty Acid, Dicarboxylate	62919	LC/MS Neg	100002199	3051	241.145						791998	435427	854622	655715	1271112	535776	707946	1123711	550595	417023	183838	2086208	383834	281776	281375	3725185	199161	224434	200453	940115	821021	588059	1172747	2056401	961737	650818	568160	1095795
4050	trigonelline (N'-methylnicotinate)	Cofactors and Vitamins	Nicotinate and Nicotinamide Metabolism	32401	LC/MS Pos Early	100001092	1388	138.055	535-83-1	5570	5369	C01004	HMDB00875	22740730	28183664	17083440	70351760	25768788	27480662	12826976	88159160	49358352	90949720	36835456	60616844	21922466	28250948	16530351	68730280	34697232	57596956	35543440	51008208	29356238	61483608	25406052	92835424	52494040	58123164	30400048	78292184
2061	trimethylamine N-oxide	Lipid	Phospholipid Metabolism	40406	LC/MS Pos Early	100003397	2100	76.0757	1184-78-7	1145	1113	C01104	HMDB00925	53532396	49891468	62796568	766667648	34116308	33855576	29098430	401836960	68189056	62860424	89406136	284144512	90020568	77224296	74987968	287876768	70621232	75060592	93143904	51598996	67989632	75662304	106183704	745488960	45951344	49340696	53158132	699232000
238	tryptophan	Amino Acid	Tryptophan Metabolism	54	LC/MS Pos Early	565	2986	205.097	73-22-3	6305	6066	C00078	HMDB00929	446938816	656111360	932806848	899765824	587992576	718619392	1072951616	874148800	483988160	565509888	821095232	990052480	575554304	724038848	1081343744	624391616	374154240	600762752	834952192	237436928	424154144	560709952	847605120	860515264	449040928	669115008	890998720	914800320
155	tyrosine	Amino Acid	Tyrosine Metabolism	1299	LC/MS Pos Early	815	2430	182.081	60-18-4	6057	5833	C00082	HMDB00158	239750688	269507136	380797984	322562080	260125776	318464320	475801696	303780288	286050688	325760160	502836096	380857280	433657824	371439808	603130048	302741824	285386048	361961120	370693312	172076192	271162496	358083040	398664320	324046240	304599648	374616832	420469056	291847680
1567	undecanedioate (C11-DC)	Lipid	Fatty Acid, Dicarboxylate	42395	LC/MS Neg	100001617	2440	215.129	1852-04-6	15816	15037		HMDB00888	367151	852892	563647	244242	497661	924745	622117	690979	436183	1948034	461806	441640	366169	867966	301982	486033	499356	1632597	479302	330585	688559	1209274	565845	513010	794729	1072389	318757	178387
3955	uracil	Nucleotide	Pyrimidine Metabolism, Uracil containing	605	LC/MS Polar	825	1089.7	111.02	66-22-8	1174	1141	C00106	HMDB00300	1089705	1926464	2267848	1082837	851000	1608485	1852928	1325729	1077522	2631757	1045301	1583849	1128782	2180205	2036622	1088048	455365	2780064	2722626	1298559	841185	8504707	2633122	1016913	492301	1004126	1276166	1091143
3867	urate	Nucleotide	Purine Metabolism, (Hypo)Xanthine/Inosine containing	1604	LC/MS Neg	1134	757.1	167.021	69-93-2;120K5305	1175		C00366	HMDB00289	416602	595257	546582	166068	503170	589464	425585	290203	632604	1009972	824209	251774	519671	689842	636466	324705	599525	934154	686862	318430	744483	1611561	1496876	347868	297191	420248	440648	140711
433	urea	Amino Acid	Urea cycle; Arginine and Proline Metabolism	1670	LC/MS Pos Early	533	700	121.072	57-13-6	1176	1143	C00086	HMDB00294	1100262912	967587776	1590938496	2672974336	749208384	677474624	942772608	1902831872	1133287936	994049280	1469111936	1713479552	640045760	655955328	1041897600	1063443456	783147648	719657536	1130834432	1050503552	818317504	702642816	1060050752	1735716608	879359232	813387456	1119496192	2360106752
3954	uridine	Nucleotide	Pyrimidine Metabolism, Uracil containing	606	LC/MS Neg	535	1457.6	243.062	58-96-8	6029	5807	C00299	HMDB00296	6186097	7141596	4888247	2748266	6253545	6263520	3701758	1675068	5777442	6732275	3208973	1636292	7789066	7536606	6856261	3518489	5605213	7548727	4605606	4128953	5302339	10337418	3752642	2050904	6397490	5074249	3625839	1344314
1386	valerate (5:0)	Lipid	Short Chain Fatty Acid	33443	LC/MS Neg	1136	1718	101.061	109-52-4	7991	7701	C00803	HMDB00892	262055	429768	341358	357698	240127	523759	335165	1039213	336650	486902	385831	763279	336893	526135	301528	431834	277912	491153	247980	257208	312622	1356094	394868	1154742	415508	1101533	517545	585111
1673	valerylglycine	Lipid	Fatty Acid Metabolism (Acyl Glycine)	36768	LC/MS Neg	100001451	2071	158.082	24003-66-5	4737557	3924818		HMDB00927	177081	114381	157690	137573	96724	59983	140488	144144	103030	125031	112036	98894	120880	232132	164659	97022	172079	207131	95667	61559	112846	171987	52671	80938	100714	64482	137870	103253
369	valine	Amino Acid	Leucine, Isoleucine and Valine Metabolism	1649	LC/MS Pos Early	566	2479	118.086	72-18-4	6287	6050	C00183	HMDB00883	3785316096	3852026880	5444393472	3813926400	3184089344	3814452992	4917821440	3432887296	2962553600	3014256384	3982210304	3492244224	3356396544	3234514688	4296882176	2756840960	3427440640	4040305152	3384377856	2539561216	3480371712	3862608640	3132898048	3479229184	3552157696	4385385984	4265014784	3880653056
966	valylglutamine	Peptide	Dipeptide	42079	LC/MS Neg	100003640	1484	244.13	42854-54-6	5253209	4419671		HMDB29125	117679			70154	73640				59331			80451	100601		50268	129853	52456		18689	98935	57684	19867	21888	163435	32707			44255
967	valylglycine	Peptide	Dipeptide	40475	LC/MS Polar	100003641	1519	173.093	686-43-1	136487	120256		HMDB29127	189317	297167		197104		84469		142090	238224			54440	252940	292408		213251	259426	77267		166939	225956			78872	300180	444978	93468	253412
191	vanillactate	Amino Acid	Tyrosine Metabolism	54910	LC/MS Neg	100006129	1625	211.061	2475-56-1	160637	141152		HMDB00913	50325	73632	64011	70286	38584	42112	72520	110853	86699	91822	250818	76680	108132	164557	261364	67824	69303	75727	161253	33190	65058	104847	133633	155988	41590	72465	87892	65361
4870	vanillic acid glycine	Xenobiotics	Food Component/Plant	63853	LC/MS Neg	100021363	1682	224.056		3083688	2340857		HMDB60026		28001		400972	62466	48179		531828	34044	41325	23318	642140	35935	87004	23657	40659	36977	51115		19103	66217	71505	42070	825466		41076		412793
192	vanillylmandelate (VMA)	Amino Acid	Tyrosine Metabolism	1567	LC/MS Neg	1111	941	197.046	55-10-7	1245	1207	C05584	HMDB00291			29614	53413	36612	37882	55337	71602		44162	81114	70340	36740	29996	57707	44094		26863	44415	28428	18288	942182	691893	96176			27084	46247
3859	xanthine	Nucleotide	Purine Metabolism, (Hypo)Xanthine/Inosine containing	3147	LC/MS Polar	1004	2023	151.026	69-89-6	1188	1151	C00385	HMDB00292	8924965	5843133	10393469	6615043	7595405	2839237	7882899	5890141	8581057	16952924	7697790	8129167	9593780	4229847	11499021	6508576	10509866	12006821	8426689	8156518	8121174	9561483	10714429	6412941	7022576	2863622	7065505	5991674
3861	xanthosine	Nucleotide	Purine Metabolism, (Hypo)Xanthine/Inosine containing	15136	LC/MS Neg	100000299	1075	283.068	146-80-5	64959	58484	C01762	HMDB00299	56843	104827	110017	76898	46220	63924	77863	81873	51933	111784	138598	76066	58611	109379	131785	56335	61887	97149	150683	110437	53218	212055	266358	127746	39117	70543	84472	85411

## Sheet: ScaledImpData
													SAMPLE_NAME	CHPB-00065	CHPB-00066	CHPB-00067	CHPB-00068	CHPB-00069	CHPB-00070	CHPB-00071	CHPB-00072	CHPB-00073	CHPB-00074	CHPB-00075	CHPB-00076	CHPB-00077	CHPB-00078	CHPB-00079	CHPB-00080	CHPB-00081	CHPB-00082	CHPB-00083	CHPB-00084	CHPB-00085	CHPB-00086	CHPB-00087	CHPB-00088	CHPB-00089	CHPB-00090	CHPB-00091	CHPB-00092
													SAMPLE_ID	6547239	6547240	6547241	6547242	6547243	6547244	6547245	6547246	6547247	6547248	6547249	6547250	6547251	6547252	6547253	6547254	6547255	6547256	6547257	6547258	6547259	6547260	6547261	6547262	6547263	6547264	6547265	6547266
													CLIENT_IDENTIFIER	6204_1	6204_2	6204_5	6204_7	6217_1	6217_2	6217_5	6217_7	6192_1	6192_2	6192_5	6192_7	6254_1	6254_2	6254_5	6254_7	6256_1	6256_2	6256_5	6256_7	6193_1	6193_2	6193_5	6193_7	6660_1	6660_2	6660_5	6660_7
													GROUP	Ctrl	Ctrl	Ctrl	Ctrl	Ctrl	Ctrl	Ctrl	Ctrl	Ctrl	Ctrl	Ctrl	Ctrl	Ctrl	Ctrl	Ctrl	Ctrl	Ctrl	Ctrl	Ctrl	Ctrl	Ctrl	Ctrl	Ctrl	Ctrl	Ctrl	Ctrl	Ctrl	Ctrl
													GROUP_DESCRIPTION	control	control	control	control	control	control	control	control	control	control	control	control	control	control	control	control	control	control	control	control	control	control	control	control	control	control	control	control
													GROUP_ID	Ctrl_Bsl	Ctrl_45min	Ctrl_4h	Ctrl_24h	Ctrl_Bsl	Ctrl_45min	Ctrl_4h	Ctrl_24h	Ctrl_Bsl	Ctrl_45min	Ctrl_4h	Ctrl_24h	Ctrl_Bsl	Ctrl_45min	Ctrl_4h	Ctrl_24h	Ctrl_Bsl	Ctrl_45min	Ctrl_4h	Ctrl_24h	Ctrl_Bsl	Ctrl_45min	Ctrl_4h	Ctrl_24h	Ctrl_Bsl	Ctrl_45min	Ctrl_4h	Ctrl_24h
													SAMPLE_NUMBER	29	30	31	32	33	34	35	36	37	38	39	40	41	42	43	44	45	46	47	48	49	50	51	52	53	54	55	56
													SUBJECT_ID	6204	6204	6204	6204	6217	6217	6217	6217	6192	6192	6192	6192	6254	6254	6254	6254	6256	6256	6256	6256	6193	6193	6193	6193	6660	6660	6660	6660
													TIME	Bsl	45min	4h	24h	Bsl	45min	4h	24h	Bsl	45min	4h	24h	Bsl	45min	4h	24h	Bsl	45min	4h	24h	Bsl	45min	4h	24h	Bsl	45min	4h	24h
													TIME_POINT	baseline	45-min	4-hour	24-hour	baseline	45-min	4-hour	24-hour	baseline	45-min	4-hour	24-hour	baseline	45-min	4-hour	24-hour	baseline	45-min	4-hour	24-hour	baseline	45-min	4-hour	24-hour	baseline	45-min	4-hour	24-hour
PATHWAY_SORTORDER	BIOCHEMICAL	SUPER_PATHWAY	SUB_PATHWAY	COMP_ID	PLATFORM	CHEMICAL_ID	RI	MASS	CAS	PUBCHEM	CHEMSPIDER	KEGG	Group HMDB_ID	Ctrl_Bsl	Ctrl_45min	Ctrl_4h	Ctrl_24h	Ctrl_Bsl	Ctrl_45min	Ctrl_4h	Ctrl_24h	Ctrl_Bsl	Ctrl_45min	Ctrl_4h	Ctrl_24h	Ctrl_Bsl	Ctrl_45min	Ctrl_4h	Ctrl_24h	Ctrl_Bsl	Ctrl_45min	Ctrl_4h	Ctrl_24h	Ctrl_Bsl	Ctrl_45min	Ctrl_4h	Ctrl_24h	Ctrl_Bsl	Ctrl_45min	Ctrl_4h	Ctrl_24h
1522	(12 or 13)-methylmyristate (a15:0 or i15:0)	Lipid	Fatty Acid, Branched	38293	LC/MS Neg	100002344	5499	241.217	2485-71-4	151014	133106			1.4527	0.5851	0.6462	0.5915	2.2708	0.8107	0.9914	0.9214	1.9614	0.9008	0.8767	1.2363	2.2679	0.8918	0.7007	1.7889	2.1838	0.933	0.6938	1.6714	2.9899	2.9629	1.059	0.6501	2.2383	1.2888	0.8076	0.647
1527	(14 or 15)-methylpalmitate (a17:0 or i17:0)	Lipid	Fatty Acid, Branched	38768	LC/MS Neg	100002945	5695	269.249						1.1067	0.6632	0.8159	0.5884	1.4056	1.1246	0.9697	0.648	1.4949	0.6802	0.7505	0.7417	1.9386	0.9799	1.0757	1.5229	2.4201	0.7302	0.5742	1.1315	2.4329	1.7554	1.0538	0.6217	1.5915	1.3668	0.8492	0.4854
1532	(16 or 17)-methylstearate (a19:0 or i19:0)	Lipid	Fatty Acid, Branched	38296	LC/MS Neg	100002356	5993	297.28	2724-59-6	3083779	2340933		HMDB37397	0.9997	0.8755	0.9222	0.594	1.2202	1.2017	0.9571	0.6739	1.1392	0.6872	0.7741	0.9466	1.5186	0.8347	1.1019	1.8835	1.748	0.7815	0.5414	1.5255	1.5316	1.033	1.1174	0.4568	1.0791	1.1132	0.8758	0.6342
1394	(2 or 3)-decenoate (10:1n7 or n8)	Lipid	Medium Chain Fatty Acid	63436	LC/MS Neg	100021502	4990	169.123						1.217	1.1203	1.3016	0.9236	1.0331	0.7878	1.232	0.4207	1.3808	0.2802	0.2802	0.2802	1.1985	0.2802	0.7041	3.4103	1.7524	1.0717	0.5991	2.1551	1.9562	1.4823	1.3953	0.6612	0.8366	0.777	0.8511	0.2802
1762	(S)-3-hydroxybutyrylcarnitine	Lipid	Fatty Acid Metabolism (Acyl Carnitine, Hydroxy)	52984	LC/MS Pos Early	100009271	2340	248.149						0.6158	1.3814	0.8367	0.871	0.4795	1.7111	0.8029	0.8882	0.8077	3.5057	2.6595	1.0592	0.301	0.7308	0.8519	0.843	0.3051	5.1097	2.1127	0.974	0.2528	19.207	3.1313	1.383	0.5181	3.6934	2.8618	1.2673
4863	(S)-a-amino-omega-caprolactam	Xenobiotics	Food Component/Plant	63339	LC/MS Pos Early	100021329	2378	129.102	21568-87-6	439823	388871	C05328		0.6717	0.9257	1.3243	0.6734	0.9129	1.1285	1.4726	0.843	0.9827	1.2566	1.5232	0.8977	1.0217	1.0546	1.6155	0.811	0.6582	1.1796	1.5959	0.8994	0.7446	1.5359	1.5292	1.1863	0.7356	0.9127	1.0236	0.8776
2173	1,2-dilinoleoyl-GPC (18:2/18:2)	Lipid	Phosphatidylcholine (PC)	52603	LC/MS Pos Late	100008903	2006	782.569	998-06-1	5288075	4450312		HMDB08138	0.9886	1.1727	0.792	1.3221	0.8862	1.0293	0.8781	1.5484	1.8534	1.5613	1.4766	1.6498	1.098	1.0064	0.9012	1.3462	1.6848	1.4678	1.2315	0.5596	1.0689	1.1106	0.5815	0.8862	1.0504	1.092	0.9598	0.7491
2255	1,2-dilinoleoyl-GPE (18:2/18:2)*	Lipid	Phosphatidylethanolamine (PE)	53174	LC/MS Pos Late	100009217	2083	740.522		9546812	7825762		HMDB09093	0.4009	0.637	0.4009	2.6344	0.4009	0.4009	0.4009	4.8514	0.4009	0.8372	1.1555	4.3989	0.4009	0.4009	0.4009	0.655	0.4009	0.5473	1.8699	0.8014	0.4103	1.3915	0.6543	3.959	0.4009	0.4009	0.6845	6.2543
2095	1,2-dipalmitoyl-GPC (16:0/16:0)	Lipid	Phosphatidylcholine (PC)	19130	LC/MS Pos Late	100000657	2365	734.569	63-89-8	452110	398235		HMDB00564	1.0683	1.0533	1.0018	2.0485	0.8248	0.9053	0.959	1.1887	1.0309	0.9952	1.2836	1.1412	1.2374	1.0136	1.1471	1.3896	1.1049	1.0256	1.0925	1.0112	0.8529	0.9872	0.8526	1.1423	0.8335	0.8044	0.7983	1.0104
1128	1,5-anhydroglucitol (1,5-AG)	Carbohydrate	Glycolysis, Gluconeogenesis, and Pyruvate Metabolism	20675	LC/MS Neg	100000580	802	163.061	154-58-5	64960		C07326	HMDB02712	1.198	0.8131	0.9658	1.0462	1.3108	0.8352	0.8735	1.21	0.9953	0.6808	0.6975	1.0721	1.1259	0.9453	0.9587	1.0047	0.4878	0.3507	0.4214	0.519	1.0936	0.826	0.9602	1.2399	1.434	0.8255	0.8864	1.3003
2617	1-(1-enyl-oleoyl)-GPE (P-18:1)*	Lipid	Lysoplasmalogen	44621	LC/MS Neg	100005372	6250	462.299						1.0285	0.7769	0.9715	1.9205	0.8526	0.8587	1.1717	2.8161	1.0852	0.9278	1.6731	2.8816	2.2147	0.8465	0.8739	1.3046	2.9108	0.931	1.5973	1.9125	0.8893	1.3781	1.3111	1.5045	0.9167	0.9019	0.7114	0.696
2594	1-(1-enyl-palmitoyl)-2-arachidonoyl-GPC (P-16:0/20:4)*	Lipid	Plasmalogen	52689	LC/MS Pos Late	100009014	2154	766.575			24767495		HMDB11220	1.3696	1.3308	2.0276	2.1674	1.0396	0.9979	1.2051	1.422	0.9847	0.901	1.2459	1.9733	0.8216	0.6737	1.0551	1.6488	0.792	0.7375	1.2208	1.6267	0.8691	0.7664	1.479	1.1349	0.5839	0.5455	0.5588	0.9741
2586	1-(1-enyl-palmitoyl)-2-arachidonoyl-GPE (P-16:0/20:4)*	Lipid	Plasmalogen	52673	LC/MS Pos Late	100009002	2270	724.528			24769238		HMDB11352	0.2616	0.7711	2.2705	1.6547	0.2616	0.6028	0.7381	1.7035	0.2616	1.1645	1.3353	3.1221	0.2616	0.2616	0.6566	1.4165	0.2616	0.8177	1.3127	1.789	0.2616	0.6773	1.7072	1.4881	0.2616	0.2616	0.2925	0.9869
2595	1-(1-enyl-palmitoyl)-2-linoleoyl-GPC (P-16:0/18:2)*	Lipid	Plasmalogen	52682	LC/MS Pos Late	100009009	2226	742.575			24767486		HMDB11211	1.1451	1.05	1.8353	1.5595	1.0327	1.0526	1.2992	1.2311	1.2343	1.0716	1.735	2.4968	0.8966	0.7311	1.031	1.8089	0.7599	0.7218	1.3697	1.5688	0.7758	0.6712	1.566	0.9822	0.6527	0.6076	0.7503	0.9901
2583	1-(1-enyl-palmitoyl)-2-linoleoyl-GPE (P-16:0/18:2)*	Lipid	Plasmalogen	52677	LC/MS Pos Late	100009069	2351	700.528			24769229		HMDB11343	0.2613	0.8141	1.3196	1.8571	0.2613	0.3659	0.2613	2.0721	1.1856	1.9867	2.0705	5.164	0.347	0.2699	0.3578	1.7697	0.2613	0.8434	0.9634	1.3659	0.3596	0.8122	0.7963	2.1486	0.2998	0.2613	0.3389	2.9644
2588	1-(1-enyl-palmitoyl)-2-oleoyl-GPC (P-16:0/18:1)*	Lipid	Plasmalogen	52478	LC/MS Pos Late	100009007	2443	744.59						1.0632	1.0465	1.4316	1.5492	0.9842	1.0643	1.2347	1.1852	1.341	1.1859	1.6906	2.1454	1.0628	0.9407	1.2116	1.8089	0.9451	0.8844	1.2936	1.3634	0.785	0.7177	1.4399	0.9343	0.6485	0.6386	0.6073	0.8979
2582	1-(1-enyl-palmitoyl)-2-oleoyl-GPE (P-16:0/18:1)*	Lipid	Plasmalogen	52477	LC/MS Pos Late	100009005	2600	702.543			24769228		HMDB11342	0.4216	0.9438	1.5205	2.344	0.3438	0.3438	0.5433	2.1311	0.6065	1.4817	1.3216	2.8874	0.3438	0.3438	0.4761	1.492	0.4096	1.3646	1.029	0.597	0.3438	1.1936	0.5744	1.8328	0.3438	0.3438	0.3724	1.7802
2585	1-(1-enyl-palmitoyl)-2-palmitoleoyl-GPC (P-16:0/16:1)*	Lipid	Plasmalogen	52713	LC/MS Pos Late	100009160	2218	716.559			24767482		HMDB11207	0.5921	1.26	0.7758	1.4197	0.5192	1.1211	1.6097	0.9976	1.0369	0.5192	1.6413	1.7559	0.694	0.8723	1.6271	1.998	0.7048	0.6286	1.1835	0.5192	0.6768	0.5192	0.5229	0.5192	0.5192	0.5192	0.5192	0.7457
2584	1-(1-enyl-palmitoyl)-2-palmitoyl-GPC (P-16:0/16:0)*	Lipid	Plasmalogen	52716	LC/MS Pos Late	100009162	2454	718.575		11146967	9322076		HMDB11206	1.0243	1.0014	1.2671	1.2865	0.9555	1.0042	1.2943	1.0392	1.1312	1.1514	1.6373	1.5655	1.1507	1.0168	1.2422	1.6823	0.92	0.856	1.1116	1.1073	0.8353	0.8284	0.9626	0.7347	0.7271	0.6466	0.7248	0.9208
2614	1-(1-enyl-palmitoyl)-GPC (P-16:0)*	Lipid	Lysoplasmalogen	52474	LC/MS Pos Late	100002875	1547	480.345		10917802	9093054		HMDB10407	0.9015	0.906	1.1051	1.9341	1.1525	0.978	1.5746	1.5931	1.1929	0.7934	1.5149	2.1526	1.0497	0.9352	1.2495	1.7567	0.7961	0.7099	1.2235	1.4299	0.8959	0.6761	1.4331	1.4758	1.0036	0.7149	0.9398	1.3413
2615	1-(1-enyl-palmitoyl)-GPE (P-16:0)*	Lipid	Lysoplasmalogen	39270	LC/MS Neg	100003000	6285	436.283			10471193			0.7895	0.6992	0.8123	1.1467	0.9061	0.9466	1.2952	1.9229	0.913	0.7764	1.7789	2.2471	1.3984	0.9702	1.02	0.8876	1.5437	0.8108	1.1524	1.2259	0.9396	1.0914	1.4276	1.652	1.0369	0.9976	1.1132	0.8717
2599	1-(1-enyl-stearoyl)-2-arachidonoyl-GPE (P-18:0/20:4)*	Lipid	Plasmalogen	52475	LC/MS Polar	100008999	753	750.544		9547058	7826008		HMDB05779	0.9566	1.4208	1.752	1.3041	0.9889	0.8992	0.9535	1.3376	1.0837	1.385	1.3639	2.3798	0.847	0.729	0.6445	1.3164	1.1634	1.2475	1.0712	1.2232	0.848	1.0624	0.9789	0.9243	0.5575	0.7328	0.4876	0.8814
2591	1-(1-enyl-stearoyl)-2-linoleoyl-GPE (P-18:0/18:2)*	Lipid	Plasmalogen	52748	LC/MS Pos Late	100009225	2633	728.559			24769261		HMDB11376	0.7831	1.1698	1.2833	1.5448	0.573	0.6849	0.6594	1.6894	1.4062	1.7907	1.7556	3.0347	0.5566	0.6612	0.7349	1.2568	0.6778	1.0007	0.9262	0.8816	0.586	0.9365	0.6731	1.2351	0.5133	0.6534	0.5404	1.3606
2590	1-(1-enyl-stearoyl)-2-oleoyl-GPE (P-18:0/18:1)	Lipid	Plasmalogen	52614	LC/MS Pos Late	100008919	2950	730.575	144371-68-6		24769260		HMDB11375	0.9169	1.5412	1.6188	4.1078	0.5426	0.7853	0.7107	2.9811	1.2169	1.8206	1.8074	4.0945	0.4058	0.3943	0.5592	1.4258	0.884	1.2215	1.1266	1.0937	0.5733	1.0193	0.57	2.1824	0.2575	0.2333	0.2914	2.161
2619	1-(1-enyl-stearoyl)-GPE (P-18:0)*	Lipid	Lysoplasmalogen	39271	LC/MS Pos Late	100003001	1649	466.329						0.7848	1.0586	1.2491	2.0745	0.8582	0.6453	0.9504	1.706	1.2639	1.0803	1.7551	2.8436	1.0204	0.8315	0.9868	1.4574	1.0519	0.8663	1.1899	0.9566	0.713	0.4309	0.9429	1.7247	0.5426	0.4358	0.8328	1.0967
2428	1-arachidonoyl-GPC (20:4n6)*	Lipid	Lysophospholipid	33228	LC/MS Pos Late	100001551	1460	544.34			21403155	C05208	HMDB10395	1.0981	2.7964	0.7888	0.8519	1.0701	1.6189	0.9275	0.4826	1.2951	2.2532	1.0112	1.3911	1.0881	1.8051	0.9202	1.4479	1.0189	2.3825	0.782	0.5396	1.3596	1.7177	0.7504	0.408	0.8978	1.5413	0.7368	0.3976
2473	1-arachidonoyl-GPE (20:4n6)*	Lipid	Lysophospholipid	35186	LC/MS Pos Late	100001571	1470	502.293		42607465	21403171		HMDB11517	1.287	3.6555	0.7087	0.6406	1.2838	3.3096	0.6375	0.5435	1.541	4.4568	0.9968	1.3704	1.5778	2.3387	0.666	1.4401	1.0032	3.0954	0.8729	0.9268	1.7519	1.7376	0.6487	0.4557	1.0477	1.7834	0.5107	0.5085
2513	1-arachidonoyl-GPI (20:4)*	Lipid	Lysophospholipid	34214	LC/MS Neg	100001654	5482	619.289					HMDB61690	1.457	2.8076	0.7077	0.7903	1.8179	1.8798	1.1924	0.484	1.409	1.5755	0.9889	0.7465	1.4765	1.9007	0.8634	1.0094	1.5954	2.6909	0.6368	0.7553	1.8692	1.4912	0.4368	0.297	1.8112	1.5184	0.7263	0.143
2643	1-arachidonylglycerol (20:4)	Lipid	Monoacylglycerol	34397	LC/MS Neg	100001433	6250	303.233	35474-99-8	5282281	4445452	C13857	HMDB11549	2.3204	0.9531	1.3931	0.5734	2.2414	0.6986	1.3414	0.3677	2.7517	0.3486	1.0628	0.4477	1.4426	0.7582	1.0469	1.2056	3.8287	0.7054	1.4755	1.2325	4.0235	1.0621	0.8966	0.2924	2.5378	0.6062	0.5356	0.115
350	1-carboxyethylisoleucine	Amino Acid	Leucine, Isoleucine and Valine Metabolism	62558	LC/MS Neg	100020427	2628	202.108						0.2417	0.2417	0.6753	0.2417	0.2417	0.2417	0.8859	0.2417	0.2417	0.9847	2.1745	0.2417	0.2417	0.505	2.0331	0.2417	0.2417	1.1029	1.1857	0.2417	0.2417	2.4012	1.6179	0.2417	0.2417	0.5257	0.8859	0.2417
302	1-carboxyethylleucine	Amino Acid	Leucine, Isoleucine and Valine Metabolism	62559	LC/MS Neg	100020425	2663	202.108						0.2255	0.3446	1.1697	0.2255	0.2255	0.3093	1.4945	0.3503	0.3038	1.7505	3.5084	0.4205	0.3451	0.7189	2.6396	0.2255	0.2255	1.3796	2.021	0.2255	0.2255	4.3644	2.4244	0.305	0.2255	1	1.5446	0.4749
139	1-carboxyethylphenylalanine	Amino Acid	Phenylalanine Metabolism	62566	LC/MS Neg	100020419	2844	236.093			19276386			0.3008	0.3735	0.6542	0.6836	0.3008	0.3008	1.0904	0.8331	0.4789	1.7573	3.6475	0.9481	0.3008	0.8062	2.3453	0.3008	0.3008	1.3878	1.9925	0.3008	0.3635	3.475	3.3305	1.0857	0.3008	0.7979	1.1511	0.8014
373	1-carboxyethylvaline	Amino Acid	Leucine, Isoleucine and Valine Metabolism	62562	LC/MS Neg	100020423	2008	188.093						0.2009	0.5918	1.7315	1.0275	0.2912	0.5073	1.9379	1.2704	0.7114	1.8999	5.4639	0.9572	0.4921	1	3.7398	0.3353	0.6473	1.7307	3.0983	0.2009	0.4527	2.9705	4.9639	0.9419	0.6564	1.2538	2.3074	1.0102
2642	1-dihomo-linolenylglycerol (20:3)	Lipid	Monoacylglycerol	48341	LC/MS Neg	100006121	6400	305.249						1.1935	0.6072	1	0.4908	1.263	0.5309	1.221	0.6374	1.9297	0.4908	1.3597	0.5197	1.0968	0.6667	0.7896	0.8873	2.4408	0.4908	2.1924	0.8323	1.9717	0.5135	0.731	0.4908	2.6881	0.6586	0.6668	0.4908
2440	1-lignoceroyl-GPC (24:0)	Lipid	Lysophospholipid	49617	LC/MS Pos Late	100002873	1907	608.465	325171-59-3		24766539		HMDB10405	0.5769	0.7126	1.2784	1.0088	0.734	1.1685	1.3726	0.928	1.9853	1.7724	1.8163	1.2911	1.0095	1.3569	1.4565	0.9295	0.9476	0.8547	0.8205	0.5769	0.9234	0.805	0.8532	0.5769	0.7842	0.6774	0.5769	0.5769
2412	1-linolenoyl-GPC (18:3)*	Lipid	Lysophospholipid	45951	LC/MS Pos Late	100005350	1410	518.324					HMDB10388	0.8273	2.2874	0.9091	0.9213	0.9703	1.7062	1.0301	0.9073	1.2722	2.1116	1.0801	2.287	0.9004	1.5014	0.7965	2.0836	1.0348	2.402	0.906	0.8272	1.2563	1.7323	1.1027	0.9513	0.5933	1.1284	0.5597	1.0198
2178	1-linoleoyl-2-arachidonoyl-GPC (18:2/20:4n6)*	Lipid	Phosphatidylcholine (PC)	52710	LC/MS Pos Late	100009131	1969	806.569			24766809		HMDB08147	1.3088	1.4423	0.918	0.9118	0.9124	1.1182	0.9612	0.6245	1.7036	1.5749	1.4583	1.1982	1.1289	1.0396	0.9867	1.1565	1.6671	1.4801	1.1352	0.5335	1.2776	1.2411	0.6033	0.4013	0.8968	0.9647	0.7678	0.2909
2174	1-linoleoyl-2-linolenoyl-GPC (18:2/18:3)*	Lipid	Phosphatidylcholine (PC)	53176	LC/MS Pos Late	100009343	1939	780.554			24766802		HMDB08141	0.8286	1.2871	0.9774	1.5809	0.7284	0.7601	0.7077	1.8195	2.0348	1.5449	1.7032	1.6348	1.1895	1.1632	0.9425	1.5957	1.5596	1.4275	1.3075	0.4879	0.9312	1.0496	0.6959	0.8696	0.9329	1.2159	1.3022	0.8867
2385	1-linoleoyl-GPA (18:2)*	Lipid	Lysophospholipid	52690	LC/MS Polar	100009082	1441	433.236			24766514		HMDB07856	0.8693	1.3794	0.8672	1.417	1.2394	0.892	0.2061	1.0275	1.6544	1.2118	0.7403	2.0004	1.0922	0.4394	0.5498	1.1709	1.8877	1.3375	0.4148	1.1712	1.8881	0.554	0.5232	1.0094	1.0128	0.6805	0.2249	1
2410	1-linoleoyl-GPC (18:2)	Lipid	Lysophospholipid	34419	LC/MS Pos Late	100001395	1465	520.34		11988421	10160888	C04100	HMDB10386	0.8907	2.1464	0.7538	0.9687	1.0277	1.5554	0.9546	0.8809	1.4288	2.3065	1.1744	2.0782	1.0885	1.7545	0.9817	1.8079	1.0746	2.2155	0.9433	0.7059	1.1193	1.3967	0.8052	0.808	0.9272	1.5126	0.862	0.8976
2461	1-linoleoyl-GPE (18:2)*	Lipid	Lysophospholipid	36600	LC/MS Pos Late	100001570	1482	478.293		52925130	21403170		HMDB11507	0.8653	2.0218	0.5662	0.8334	0.9162	2.0303	0.5576	1.2229	1.3361	3.1225	1.0185	2.1776	1.2015	1.7371	0.597	1.4175	0.8306	2.1505	0.8368	0.8395	1.2673	1.8103	0.6049	0.9815	0.7557	1.3495	0.6054	1.1603
2500	1-linoleoyl-GPG (18:2)*	Lipid	Lysophospholipid	54885	LC/MS Neg	100009227	5516	507.273						1.2348	1.586	0.9359	0.6635	1.4072	2.1943	0.7385	1.7237	0.9963	2.219	1.2341	1.2655	1.5472	1.5156	1.0064	1.1967	0.9968	1.0586	0.7711	1.166	1.5047	1.8144	1.2097	0.7138	1.255	1.0032	0.5238	0.5963
2508	1-linoleoyl-GPI (18:2)*	Lipid	Lysophospholipid	36594	LC/MS Neg	100001778	5494	595.289						0.8847	1.5234	0.48	1.1681	1.0514	0.9982	0.6736	1.0563	1.4558	1.5994	0.9682	1.1341	2.6043	2.2201	0.7489	0.9454	1.661	2.1577	0.6836	1.1497	1.2609	0.9491	0.3569	0.7354	1.8655	1.0018	0.5661	0.4262
2637	1-linoleoylglycerol (18:2)	Lipid	Monoacylglycerol	27447	LC/MS Neg	100001040	6477	279.233	2277-28-3	5283469	4446589			0.7972	0.6787	2.1716	0.8567	2.3751	0.7752	3.2706	4.024	0.7555	0.3998	2.4021	1.3543	0.4947	0.4837	0.7648	2.0736	1.8006	0.6773	3.4918	1.3232	1.4418	1.1355	1.167	0.9697	1.3365	0.7101	1.317	0.832
86	1-methyl-4-imidazoleacetate	Amino Acid	Histidine Metabolism	32350	LC/MS Pos Early	100001208	2064	141.066	2625-49-2	75810	68319	C05828	HMDB02820	0.6105	0.5777	0.7964	2.0093	0.8779	0.8638	0.877	1.9784	0.7783	0.7347	1.0122	2.0548	0.6575	0.6593	0.7293	0.7318	0.7139	0.7146	0.9878	0.7733	1.1937	1.3669	2.2248	6.8279	0.9159	0.9751	1.0626	5.2576
87	1-methyl-5-imidazoleacetate	Amino Acid	Histidine Metabolism	62946	LC/MS Pos Early	100002910	1989	141.066	4200-48-0	6451814	4954265		HMDB04988	1.7058	1.9394	1.4731	0.5146	0.9356	1.27	0.9688	0.4944	0.7025	0.6859	0.842	0.5856	1.1831	1.9654	1.6964	0.5325	2.1448	2.384	2.543	1.1307	1.7081	2.3825	2.0694	0.7688	0.6886	0.8908	1.0045	0.365
85	1-methylhistamine	Amino Acid	Histidine Metabolism	43831	LC/MS Pos Early	100001204	3040	126.103	501-75-7	3614	3488	C05127	HMDB00898	4.1347	0.2371	0.7745	1.8802	2.7735	0.2529	0.4151	0.2571	2.4192	0.1713	1.2206	0.311	2.4967	0.1285	4.0963	1.4707	2.1845	0.1004	4.7536	1.1104	3.3801	1.3307	4.9735	0.8608	3.2862	0.3091	1.384	0.3953
68	1-methylhistidine	Amino Acid	Histidine Metabolism	30460	LC/MS Pos Early	100001051	2755	170.092	332-80-9	92105	83153	C01152	HMDB00001	1.3463	1.2578	1.2693	1.4383	1.1178	1.085	0.9628	1.3481	0.8268	1.0024	1.0842	1.3871	0.7798	0.9734	0.8289	0.988	0.9176	0.9403	1.2296	1.3571	1.0205	0.8954	1.8511	1.8215	0.6725	0.7093	0.998	1.5633
4045	1-methylnicotinamide	Cofactors and Vitamins	Nicotinate and Nicotinamide Metabolism	27665	LC/MS Pos Early	55	1940	137.071	1005-24-9	457	8305504	C02918	HMDB00699	1.1261	1.2117	1.7621	0.1132	0.7117	0.6635	0.6423	0.0994	1.2705	1.7939	3.3117	0.3794	0.7099	0.8097	1.0366	0.0483	1.4189	1.8205	3.4648	0.144	0.836	1.21	2.2244	0.3476	0.6649	1.436	1.5787	0.3168
2083	1-myristoyl-2-arachidonoyl-GPC (14:0/20:4)*	Lipid	Phosphatidylcholine (PC)	53195	LC/MS Pos Late	100009139	1914	754.538			24766559		HMDB07883	0.7239	1.414	1.2851	0.2703	0.4986	0.8337	0.2703	0.4141	1.497	1.5582	2.0868	0.9531	0.9054	1.3077	1.3857	1.2637	0.6827	0.9224	0.7305	0.2703	1.0079	1.0677	0.2703	0.2703	0.5442	1.3312	0.6152	0.2703
2079	1-myristoyl-2-palmitoyl-GPC (14:0/16:0)	Lipid	Phosphatidylcholine (PC)	19258	LC/MS Pos Late	100000672	2147	706.538	69525-80-0	129657	114798		HMDB07869	0.7205	0.7019	1.0586	1.3734	0.7228	0.7237	0.9988	0.8834	1.4176	1.3304	2.3259	1.6337	1.3023	1.134	1.1927	1.6829	1.0978	1.2296	1.5698	1	0.7569	0.9875	0.7747	0.6325	0.6945	0.9749	0.8353	0.903
2629	1-myristoylglycerol (14:0)	Lipid	Monoacylglycerol	35625	LC/MS Neg	100001618	6353.3	227.202	75685-84-6	79050	71382	C01885	HMDB11561	1.4487	0.1834	0.1834	0.9531	1.3173	0.1834	0.4351	0.1834	4.2173	0.521	0.1834	0.1834	2.4868	0.1834	0.9099	1.2213	3.0651	0.1834	0.1834	0.1834	4.1658	1.4769	2.0591	0.6118	2.1364	0.1834	0.1834	0.1834
2172	1-oleoyl-2-docosahexaenoyl-GPC (18:1/22:6)*	Lipid	Phosphatidylcholine (PC)	52697	LC/MS Pos Late	100009130	2011	832.585			24766785		HMDB08123	2.2185	3.3134	1.6115	2.0276	2.1239	1.8735	2.0102	0.509	0.643	0.5038	0.4016	0.3185	1.2717	2.2837	1.1319	1.48	2.7825	1.669	1.9357	0.5411	1.0014	1.5167	0.3174	0.2966	1.1222	1.3167	1.0159	0.1788
2162	1-oleoyl-2-linoleoyl-GPC (18:1/18:2)*	Lipid	Phosphatidylcholine (PC)	52453	LC/MS Pos Late	100008981	2165	784.585						1.0719	1.1087	0.907	1.2518	1.0091	1.121	1.0457	1.2087	1.3399	1.0874	1.2301	1.3317	1.0199	0.9311	0.9353	1.1745	1.3418	1.2353	1.1649	0.6438	1.1269	1.1639	0.6799	0.7237	0.7714	0.8176	0.8457	0.5308
2248	1-oleoyl-2-linoleoyl-GPE (18:1/18:2)*	Lipid	Phosphatidylethanolamine (PE)	52687	LC/MS Polar	100009078	762	740.524		9546753	7825703		HMDB05349	1.0858	1.1304	1.261	1.435	0.3989	0.6359	0.8162	1.9324	0.5911	0.9914	1.1969	2.1379	0.9818	0.7029	1.3515	1.1595	1.0257	1.3565	2.0363	1.3535	0.8826	1.5811	0.9442	1.5077	0.6752	0.62	0.987	2.2793
2407	1-oleoyl-GPC (18:1)	Lipid	Lysophospholipid	48258	LC/MS Pos Late	100001272	1540	522.355	19420-56-5	16081932	17240641		HMDB02815	0.9464	1.8619	0.8514	1.2126	0.9574	1.1484	0.8955	0.726	1.1497	1.3666	1.0295	1.7849	0.9991	1.3842	1.0009	2.0417	1.1735	1.979	1.1018	0.8835	1.1475	1.2467	0.9468	0.8381	0.7182	0.9464	0.7517	0.7187
2459	1-oleoyl-GPE (18:1)	Lipid	Lysophospholipid	35628	LC/MS Neg	100001569	6125.1	478.294	89576-29-4	9547071	7826021		HMDB11506	0.6349	1.0816	0.6965	1.1104	0.5968	1.2416	0.6438	2.2247	0.618	1.3471	0.9087	2.7927	0.9571	1.0533	0.6635	1.4042	1.1679	1.6029	0.912	1.451	1.1418	1.8236	0.9585	1.5872	0.4628	0.6524	0.5722	0.9537
2498	1-oleoyl-GPG (18:1)*	Lipid	Lysophospholipid	45968	LC/MS Neg	100005716	5610	509.288			34999689			0.7905	1.0548	0.7102	0.9448	0.725	1.5443	0.573	1.9272	0.73	1.6548	1.0467	1.8232	1.5194	0.9514	1.0086	1.0656	1.0987	1.2566	0.8673	1.0483	1.4624	2.356	0.9527	1.0553	0.7503	0.7346	0.4916	0.6563
2506	1-oleoyl-GPI (18:1)	Lipid	Lysophospholipid	36602	LC/MS Neg	100001777	5599	597.305						0.8727	1.0472	0.6092	1.6483	1.0583	0.6791	0.5831	1.4148	1.5657	0.9842	1.2749	1.9049	1.7571	1.2958	0.8323	1.7534	1.8263	1.6318	0.8969	1.6437	1.4945	0.5432	0.4723	0.9161	1.5878	0.7579	0.712	0.4889
2636	1-oleoylglycerol (18:1)	Lipid	Monoacylglycerol	21184	LC/MS Neg	100000924	6650	281.249	111-03-5	5283468	4446588		HMDB11567	0.353	0.6797	2.1573	0.7297	1.5047	0.6325	8.3011	3.497	0.4839	0.4122	5.6514	1.3832	0.2325	0.4481	0.5521	3.0256	1.2873	0.9462	12.4123	0.6139	2.0933	1.0538	1.0661	0.3739	0.2672	2.2916	4.0385	0.3829
2126	1-palmitoleoyl-2-linolenoyl-GPC (16:1/18:3)*	Lipid	Phosphatidylcholine (PC)	53180	LC/MS Pos Late	100009345	1850	754.538			24766677		HMDB08008	0.5087	0.9964	1.4156	0.2619	0.2619	0.9006	0.7409	1.0036	1.178	1.5989	1.9651	1.0814	0.5977	0.8202	1.2255	1.5851	1.1731	1.0581	1.2073	0.2619	0.4925	1.1093	0.4804	0.2619	0.2967	1.3501	1.2565	0.2619
2398	1-palmitoleoyl-GPC (16:1)*	Lipid	Lysophospholipid	33230	LC/MS Pos Late	100001511	1450	494.324		24779461	21403152		HMDB10383	0.796	1.4826	0.8788	1.3712	0.8329	1.0301	0.9055	1.1548	0.9927	1.1197	1.0935	1.4673	1.1247	1.3017	1.2137	2.1572	0.9776	1.3544	1.2421	0.7767	1.032	1.0104	0.9574	0.9351	0.7383	1.0497	1.0073	0.8882
2633	1-palmitoleoylglycerol (16:1)*	Lipid	Monoacylglycerol	52431	LC/MS Neg	100008952	6094	253.217						0.309	0.2604	2.4355	0.5311	1.7923	0.7576	3.8851	1.7597	0.5719	0.2604	2.168	1.0972	0.5485	0.7215	1.2585	2.6951	1.9163	0.6656	4.7623	0.9583	2.4003	0.2604	2.3328	0.2604	0.2604	0.6078	2.106	0.3878
2113	1-palmitoyl-2-arachidonoyl-GPC (16:0/20:4n6)	Lipid	Phosphatidylcholine (PC)	52462	LC/MS Pos Late	100008914	2091	782.569	35418-58-7	10747814	8923140		HMDB07982	1.3078	1.4158	0.9455	1.0164	1.0031	1.1388	0.9891	0.5635	1.5808	1.473	1.574	0.9969	1.253	1.2781	1.1684	1.0175	0.9819	0.9291	0.7821	0.4056	1.182	1.176	0.601	0.4704	0.9199	1.0464	0.8	0.2714
2225	1-palmitoyl-2-arachidonoyl-GPE (16:0/20:4)*	Lipid	Phosphatidylethanolamine (PE)	52464	LC/MS Pos Late	100008990	2198	740.522		9546800	7825750		HMDB05323	1.1609	1.169	1.1893	1.3638	0.4606	1.2054	0.8418	0.9001	1.0983	1.4097	1.5763	1.7027	1.0029	0.9547	1.4676	1.0911	0.6369	0.8358	1.4765	0.9974	0.8154	1.3322	0.7298	0.8867	0.8812	0.6903	0.9894	0.9063
2109	1-palmitoyl-2-dihomo-linolenoyl-GPC (16:0/20:3n3 or 6)*	Lipid	Phosphatidylcholine (PC)	52454	LC/MS Pos Late	100008985	2199	784.585						1.1208	1.3046	0.842	0.7646	0.9039	1.1282	0.8914	0.465	1.713	1.7735	1.7174	0.9512	1.3335	1.3135	1.2445	0.8957	1.3093	1.2324	1.0496	0.5173	0.9898	0.9019	0.5743	0.4134	1.0102	1.1047	0.8662	0.3129
2119	1-palmitoyl-2-docosahexaenoyl-GPC (16:0/22:6)	Lipid	Phosphatidylcholine (PC)	52610	LC/MS Pos Late	100008915	2023	806.569	59403-54-2	6441886	4946007		HMDB07991	2.4886	2.7954	1.5595	1.5186	1.1914	1.4146	1.2916	0.5426	0.6401	0.565	0.6771	0.334	1.4239	1.5158	1.4334	1.0472	1.8506	1.5447	1.3299	0.5545	1.2777	1.2751	0.5635	0.2476	1.0833	1.3421	1.085	0.2097
2227	1-palmitoyl-2-docosahexaenoyl-GPE (16:0/22:6)*	Lipid	Phosphatidylethanolamine (PE)	52465	LC/MS Pos Late	100008991	2119	764.522		9546799	7825749		HMDB05324	2.2302	1.5651	2.1463	3.3604	0.6192	0.9808	1.0444	1.3937	0.2362	0.4753	0.7077	0.5225	1.2608	0.8419	1.9436	1.4917	0.9903	1.2287	2.8896	1.8457	0.865	1.8718	0.9712	1.0097	1.1876	0.6732	1.3776	1.2373
2102	1-palmitoyl-2-linoleoyl-GPC (16:0/18:2)	Lipid	Phosphatidylcholine (PC)	42446	LC/MS Pos Late	1537	2160	758.569	40811-94-7	5287971	4450224		HMDB07973	1.1255	1.1989	0.953	1.2277	0.9172	1.0272	0.9748	1.0358	1.4955	1.3863	1.4717	1.2973	1.2032	1.1296	1.1557	1.1927	1.0923	1.0152	0.9816	0.5943	0.9983	1.0644	0.6684	0.7871	0.9226	0.97	0.9291	0.5941
2222	1-palmitoyl-2-linoleoyl-GPE (16:0/18:2)	Lipid	Phosphatidylethanolamine (PE)	42449	LC/MS Pos Late	100001870	2275	716.522		9546747	7825697		HMDB05322	0.6796	0.7572	0.9631	1.9899	0.3199	0.7401	0.6121	2.4036	0.7558	1.1658	1.3973	3.0377	0.7113	0.563	1.4437	1.1507	0.4612	1.0001	1.7727	1.3037	0.5087	1.5656	0.9807	2.3136	0.7519	0.6225	0.9999	2.9911
2338	1-palmitoyl-2-linoleoyl-GPI (16:0/18:2)	Lipid	Phosphatidylinositol (PI)	52450	LC/MS Polar	1528	910	833.518			21403024		HMDB09784	1.2803	0.8316	0.2137	1.2127	0.8015	0.644	0.2137	1.0632	2.0996	1.9773	1.212	1.4154	2.1348	1.6517	1.0414	0.521	1.282	0.8923	0.5279	0.2944	0.7809	1.0182	0.2137	0.9397	1.2539	1.112	0.5346	0.5023
2099	1-palmitoyl-2-oleoyl-GPC (16:0/18:1)	Lipid	Phosphatidylcholine (PC)	52461	LC/MS Pos Late	1539	2358	760.585	26853-31-6;26853-31-6	6436017	4940699		HMDB07972	1.181	1.2824	1.0696	1.3607	0.8371	0.9712	0.9548	0.6721	1.2326	1.2267	1.3552	1.1451	1.1676	1.1256	1.2217	1.3922	1.2661	1.2734	1.2311	0.794	1.081	1.2167	0.8252	0.742	0.7128	0.7622	0.8305	0.4607
2220	1-palmitoyl-2-oleoyl-GPE (16:0/18:1)	Lipid	Phosphatidylethanolamine (PE)	19263	LC/MS Pos Late	1526	2509	718.538	26662-94-2	5283496	4446615		HMDB05320	0.6833	0.6997	1.0951	2.0213	0.2308	0.5387	0.5478	1.4014	0.6038	0.9575	1.3384	2.1741	0.5582	0.4867	1.1794	1.1734	0.5472	1.3727	2.1072	1.4307	0.6383	1.9784	1.1939	1.5748	0.3211	0.5401	0.7035	1.4891
2336	1-palmitoyl-2-oleoyl-GPI (16:0/18:1)*	Lipid	Phosphatidylinositol (PI)	52669	LC/MS Polar	100009066	893	835.534			24767668		HMDB09783	1.3754	0.6058	0.3511	1.3892	0.3511	0.3511	0.3511	0.8176	1.9017	1.7955	1.3535	0.8958	1.9802	0.9274	0.3511	0.3511	1.265	0.3511	0.6098	0.3511	1.1661	0.8046	0.3511	0.6685	0.6712	0.4194	0.3511	0.3511
2096	1-palmitoyl-2-palmitoleoyl-GPC (16:0/16:1)*	Lipid	Phosphatidylcholine (PC)	52470	LC/MS Pos Late	100008984	2160	732.554						0.9172	1.1087	1.1668	1.2361	0.708	0.9594	1.0918	0.7989	1.129	1.224	1.7501	1.2471	1.073	1.0932	1.4207	1.6469	1.0791	1.2247	1.5571	0.8698	0.8349	0.9926	0.8091	0.6187	0.6115	0.9005	1.1799	0.6287
2097	1-palmitoyl-2-stearoyl-GPC (16:0/18:0)	Lipid	Phosphatidylcholine (PC)	52616	LC/MS Pos Late	100008921	2653	762.601	59403-51-9		24766643		HMDB07970	1.3585	1.1963	0.794	2.1224	0.9997	0.8344	0.7425	0.9538	1.3198	1.0671	1.2229	1.156	1.3034	1.1462	1.0027	1.4203	1.5713	1.2669	0.9583	1.0528	1.1964	1.0418	0.6178	1.0395	0.8495	0.7697	0.5971	0.5786
2396	1-palmitoyl-GPC (16:0)	Lipid	Lysophospholipid	33955	LC/MS Pos Late	100001263	1525	496.34	17364-16-8	86554	78064		HMDB10382	1.2235	1.308	0.7459	1.642	1.1211	0.9852	0.8591	0.9632	1.5964	1.0197	1.0439	1.384	1.3108	1.2094	0.9948	1.4537	1.1231	0.8843	0.8184	0.6334	1.2758	0.788	0.7904	1.0423	1.064	0.8018	0.7974	0.5466
2450	1-palmitoyl-GPE (16:0)	Lipid	Lysophospholipid	35631	LC/MS Neg	100001567	6057.2	452.278	53862-35-4	9547069	7826019		HMDB11503	0.9812	0.8535	0.9049	1.9444	0.692	1.004	0.8925	2.7092	0.9101	0.7167	1.1276	2.3235	1.3116	0.8845	1.0509	1.3766	1.2727	0.8408	0.9448	1.5365	0.9894	1.1982	0.7435	2.2701	0.9437	0.726	0.9558	1.2952
2494	1-palmitoyl-GPG (16:0)*	Lipid	Lysophospholipid	45970	LC/MS Neg	100005717	5570	483.273		3300276	2548639			0.8142	0.72	0.9204	1.7656	0.402	0.8729	1.0074	3.3114	0.7388	0.8489	1.4872	1.9293	0.7503	0.9812	2.6805	1.4982	0.402	0.826	0.8939	1.0733	0.738	1.2623	1.1279	1.9728	0.951	0.6316	0.6832	1.3855
2501	1-palmitoyl-GPI (16:0)	Lipid	Lysophospholipid	35305	LC/MS Neg	100001655	5564	571.289					HMDB61695	0.8794	0.9876	0.5152	2.2893	0.9196	0.6329	0.4945	1.4677	2.1143	1.0052	1.3589	1.6805	1.7196	2.1306	0.8471	1.3729	1.4831	0.746	0.6932	1.076	1.4166	0.2176	0.2176	0.9347	1.8496	0.7502	0.6589	0.4929
2632	1-palmitoylglycerol (16:0)	Lipid	Monoacylglycerol	21127	LC/MS Neg	100000827	6550	255.233	542-44-9	14900	14201		HMDB31074	1.0678	0.6374	1.4506	0.4834	1.305	2.4046	1.9664	1.1419	1.0342	0.2516	1.3266	0.8342	2.9546	0.3907	0.8897	1.3724	1.5366	0.6435	2.6907	1.1917	1.5722	0.4914	0.9245	0.9815	1.7866	0.6444	1.2409	1.1246
90	1-ribosyl-imidazoleacetate*	Amino Acid	Histidine Metabolism	61868	LC/MS Pos Early	100001668	2006	259.092	29605-99-0	5117448	4292299	C05131	HMDB02331	0.5072	0.4168	0.6277	2.0999	0.5003	0.4296	0.5895	3.8309	1.1348	0.725	0.9647	2.5161	1.1343	1.0085	0.9972	1.0262	0.9841	0.7909	1.0028	0.9325	0.8738	0.6891	1.5855	6.2849	0.8735	0.5853	0.5772	3.7893
2147	1-stearoyl-2-arachidonoyl-GPC (18:0/20:4)	Lipid	Phosphatidylcholine (PC)	42450	LC/MS Pos Late	100001869	2300	810.601	35418-59-8	16219824	17347139		HMDB08048	1.3293	1.3976	0.9314	0.9094	1.0889	1.1849	1.0008	0.5582	1.3067	1.2041	1.2378	0.7836	1.1422	1.129	1.026	0.8336	1.099	1.0261	0.8582	0.4839	1.2664	1.2006	0.6994	0.3636	0.8992	0.9992	0.7947	0.2265
2242	1-stearoyl-2-arachidonoyl-GPE (18:0/20:4)	Lipid	Phosphatidylethanolamine (PE)	52447	LC/MS Pos Late	100008977	2424	768.554		5289133	4451158		HMDB09003	1.2586	1.2793	1.3113	1.3715	0.5813	1.1588	0.9682	0.8881	0.9635	1.2354	1.6372	1.5238	0.9201	0.8442	1.5523	1.0044	0.8293	0.9196	1.8316	1.0767	0.9956	1.4271	1.0215	0.7688	0.8468	0.7024	1.0052	0.729
2355	1-stearoyl-2-arachidonoyl-GPI (18:0/20:4)	Lipid	Phosphatidylinositol (PI)	52449	LC/MS Polar	100000616	870	885.549	383907-33-3		21403055		HMDB09815	1.9258	1.5695	0.8827	0.6677	1.5416	1.2322	1.2297	0.3961	1.5473	1.5233	1.3732	0.7143	1.1653	1.0644	0.9973	0.5346	1.5829	1.0978	0.7447	0.388	1.2485	1.2893	0.3674	0.2284	0.8736	1.1192	0.8922	0.1215
2153	1-stearoyl-2-docosahexaenoyl-GPC (18:0/22:6)	Lipid	Phosphatidylcholine (PC)	52611	LC/MS Pos Late	100008916	2197	834.601	59403-52-0				HMDB08057	2.7006	2.7924	1.5635	1.5507	1.4067	1.6271	1.3593	0.6075	0.6367	0.5612	0.6264	0.2893	1.6742	1.6019	1.4701	0.8995	2.2246	1.8507	1.5955	0.5792	1.4916	1.3122	0.6337	0.266	1.2708	1.3152	1.0711	0.1882
2139	1-stearoyl-2-linoleoyl-GPC (18:0/18:2)*	Lipid	Phosphatidylcholine (PC)	52452	LC/MS Pos Late	100008980	2380	786.601						1.1806	1.2421	0.947	0.8937	1.0047	1.1284	1.0588	0.7072	1.3536	1.3181	1.3594	0.9512	1.1368	1.1248	1.1183	0.8906	1.2703	1.1694	1.044	0.5826	1.0619	1.014	0.6786	0.5081	0.9149	0.9681	0.8921	0.3623
2237	1-stearoyl-2-linoleoyl-GPE (18:0/18:2)*	Lipid	Phosphatidylethanolamine (PE)	52446	LC/MS Pos Late	100008976	2522	744.554		9546749	7825699		HMDB08994	0.9368	0.937	1.1035	1.6373	0.4038	0.7829	0.8308	1.5837	0.8257	1.1221	1.9054	2.2839	0.7716	0.6336	1.5866	0.9764	0.7933	1.0236	2.3683	1.0999	0.7305	1.4638	0.8638	1.3268	0.6445	0.5119	1.0792	1.3624
2344	1-stearoyl-2-linoleoyl-GPI (18:0/18:2)	Lipid	Phosphatidylinositol (PI)	52468	LC/MS Polar	100008994	910	861.55			24767694		HMDB09809	1.4539	1.3088	0.6656	0.9787	1.0634	1.026	0.86	0.8468	2.2174	2.209	1.5651	1.2272	2.2463	1.7882	1.317	0.5833	1.953	1.4765	0.9889	0.5175	1.5084	1.4258	0.3688	0.5971	1.0565	1.0502	0.6921	0.3306
2136	1-stearoyl-2-oleoyl-GPC (18:0/18:1)	Lipid	Phosphatidylcholine (PC)	52438	LC/MS Pos Late	100008904	2644	788.616	56421-10-4		24766704		HMDB08038	1.4955	1.535	1.0292	1.1126	0.9655	1.0529	0.9623	0.5887	1.3217	1.2381	1.3617	0.8992	1.2411	1.1893	1.1565	1.0002	1.5274	1.4242	1.2466	0.772	1.3204	1.2805	0.723	0.5543	0.7564	0.78	0.6822	0.2866
2234	1-stearoyl-2-oleoyl-GPE (18:0/18:1)	Lipid	Phosphatidylethanolamine (PE)	42448	LC/MS Pos Late	100001856	2858	746.569					HMDB08993	0.5765	0.7293	1.1727	2.6037	0.1607	0.5836	0.6703	2.2203	0.5579	0.8038	2.0057	3.5299	0.4833	0.3516	1.5085	1.5947	0.7496	1.3157	3.3947	1.8807	0.631	2.1187	1.0777	2.1598	0.2656	0.1341	0.7752	1.8985
2405	1-stearoyl-GPC (18:0)	Lipid	Lysophospholipid	33961	LC/MS Pos Late	100001271	1606	524.371	19420-57-6	497299	435389		HMDB10384	1.4977	1.5597	0.868	1.369	1.3825	1.1116	1.0197	0.7958	1.8704	1.0222	1.1659	1.0436	1.2644	1.2401	0.9803	1.17	1.4711	0.9281	0.9339	0.5697	1.6046	0.7185	0.7185	0.6426	1.0686	0.727	0.8363	0.3138
2457	1-stearoyl-GPE (18:0)	Lipid	Lysophospholipid	42398	LC/MS Neg	100001461	6514	480.31	69747-55-3	9547068	7826018		HMDB11130	1.1636	0.8998	0.9101	1.4695	0.787	0.9894	1.0517	1.7312	0.9778	0.7369	1.3102	1.9284	1.1645	0.9608	1.2492	1.0823	1.4063	0.7696	1.1394	1.5478	1.1841	0.8006	0.883	1.3238	0.9433	0.6204	0.8788	0.7929
2496	1-stearoyl-GPG (18:0)	Lipid	Lysophospholipid	34437	LC/MS Neg	100001462	5816	511.304			21403138			2.0042	0.9819	0.8813	1.6721	0.9917	0.8688	0.9052	2.2673	1.3564	0.8946	1.982	2.0643	1.502	1.0083	1.4592	0.9666	1.8005	0.7963	0.981	1.4361	1.1911	0.8024	1.2421	1.5185	1.3928	0.3801	0.8088	0.6228
2504	1-stearoyl-GPI (18:0)	Lipid	Lysophospholipid	19324	LC/MS Neg	100000656	5794	599.32	796963-93-4		21403067		HMDB61696	1.6437	1.4623	0.6682	1.0591	1.978	1.3801	1.2413	0.6641	1.9774	0.9629	1.3254	0.9154	1.9104	1.5791	1.0444	0.9326	1.9153	0.9226	0.6893	0.9277	2.0633	0.4431	0.4811	0.4556	2.2822	1.0204	0.9777	0.2566
1419	10-heptadecenoate (17:1n7)	Lipid	Long Chain Monounsaturated Fatty Acid	33971	LC/MS Neg	100001278	5555	267.233	29743-97-3	5312435	4471860		HMDB60038	4.9348	1.2016	0.9288	0.5015	3.1674	1.168	0.7865	0.2214	3.6795	0.5713	0.3859	0.2419	6.0596	0.8202	1.2742	1.9196	9.0561	1.3741	0.5109	3.0095	7.0753	2.7379	0.9996	0.2456	6.2378	2.0121	0.6685	0.1126
1427	10-nonadecenoate (19:1n9)	Lipid	Long Chain Monounsaturated Fatty Acid	33972	LC/MS Neg	100001277	5780	295.264	73033-09-7	5312513	4471938		HMDB13622	2.6366	1.0117	0.9315	0.4945	1.7252	1.0794	0.756	0.328	2.2471	0.5467	0.4243	0.4002	3.5405	0.9018	0.9883	2.0453	5.0935	1.1046	0.3861	2.1895	3.6708	1.5343	0.9708	0.2791	2.0656	1.3701	0.602	0.1521
1396	10-undecenoate (11:1n1)	Lipid	Medium Chain Fatty Acid	32497	LC/MS Neg	100001197	5085.8	183.139	1333-28-4	14891	10771160	C13910	HMDB33724	0.5046	0.5472	1.4615	1.7129	0.5046	0.5046	1.5308	1.4079	0.5046	1.118	0.5517	1	0.5046	0.7719	0.7845	1.9173	0.5046	0.6653	0.9978	1.7576	0.5046	0.7909	1.8339	0.5046	0.5046	0.5046	0.5046	0.5046
1864	12,13-DiHOME	Lipid	Fatty Acid, Dihydroxy	38395	LC/MS Neg	62	5137	313.238	263399-35-5	10236635	8412123	C14829	HMDB04705	5.1193	0.7882	0.6709	1.0616	2.0402	0.8006	0.7508	1.2606	4.0184	0.836	0.2005	1.0766	4.4836	0.6595	2.1921	1.2149	7.0073	0.7683	0.3327	3.3376	7.8457	3.755	1.9456	1.0942	8.8618	0.882	0.1883	0.815
1848	13-HODE + 9-HODE	Lipid	Fatty Acid, Monohydroxy	37752	LC/MS Neg	100002196	5275	295.228						6.1424	1.0843	0.9725	0.8412	3.6739	0.9166	0.7891	0.6389	5.4485	0.9769	0.2667	0.3425	7.0549	0.5331	2.6902	1.2073	9.4999	1.1911	0.461	4.2994	11.1252	5.9653	2.6105	0.8363	17.6856	1.0007	0.1783	0.3132
1844	16-hydroxypalmitate	Lipid	Fatty Acid, Monohydroxy	39609	LC/MS Neg	100002953	5236.2	271.228	506-13-8	10466	10034	C18218	HMDB06294	4.7729	1.0993	0.8849	0.4578	2.224	0.8814	0.6425	0.1477	4.5687	0.9911	0.2496	0.1814	2.3104	0.4826	1.0089	1.1952	6.1978	1.0622	0.3766	2.4186	9.1307	5.0512	1.498	0.3461	9.99	1.9884	0.5975	0.1363
3995	2'-deoxycytidine	Nucleotide	Pyrimidine Metabolism, Cytidine containing	15949	LC/MS Pos Early	100000125	2193	228.098	951-77-9	13711	13117	C00881	HMDB00014	0.9497	1.381	2.3046	1.012	0.8159	1.0007	1.4925	0.8522	0.7406	0.8963	1.929	1.3432	0.846	0.9905	1.5456	1.1352	0.9838	1.2176	1.8103	1.0014	0.8363	0.9419	1.4802	0.8305	0.7477	0.9993	1.1733	0.9832
3970	2'-deoxyuridine	Nucleotide	Pyrimidine Metabolism, Uracil containing	52602	LC/MS Neg	536	1586	227.067	951-78-0	13712	13118	C00526	HMDB00012	0.8457	1.2227	1.5212	0.8808	0.9075	1.1615	1.2214	0.9466	0.6395	1.0241	1.0807	1.3016	0.9764	1.0813	1.2718	0.9182	0.675	1.1269	1.1044	0.8805	0.9005	1.6247	1.5561	1.1991	0.779	1.026	0.9242	0.8933
3996	2'-O-methylcytidine	Nucleotide	Pyrimidine Metabolism, Cytidine containing	57554	LC/MS Pos Early	100010895	2411	258.108	2140-72-9	150971	133067			1.0202	1.354	1.4164	1.0612	1.2039	1.3475	1.1412	1.2282	0.8333	1.3135	0.5617	1.0341	1.4954	1.7181	1.73	1.5026	0.662	1.1746	0.8007	1.473	1.0798	1.5329	1.5967	1.5398	0.8737	0.7165	0.6299	1.2387
3958	2'-O-methyluridine	Nucleotide	Pyrimidine Metabolism, Uracil containing	57655	LC/MS Neg	100010896	1831	257.078	2140-76-3	102212	92343			1.0187	0.5491	0.9263	1.7961	1.1209	0.5491	1.0648	2.3155	0.925	0.7651	0.5491	1.7999	1.2221	1.2129	1.3362	1.8856	0.8708	0.7185	0.7558	1.3051	1.1022	0.9045	1.1287	2.1748	0.7141	0.5491	0.6959	1.6837
5689	2,2'-Methylenebis(6-tert-butyl-p-cresol)	Xenobiotics	Chemical	62885	LC/MS Neg	100020373	6000	339.233	119-47-1	8398	8092			1.6579	1.1431	0.577	1.0507	1.2046	1.4656	0.9061	1.786	1.7079	0.9599	1.7189	1.7353	1.9969	1.0717	0.9775	1.2077	2.4955	0.6533	0.9376	0.5458	1.6398	1.4933	0.8278	0.5108	0.9588	1.0225	0.7677	0.0826
381	2,3-dihydroxy-2-methylbutyrate	Amino Acid	Leucine, Isoleucine and Valine Metabolism	57547	LC/MS Neg	100010869	787	133.051	14868-24-7	301941	266858		HMDB29576	0.9242	0.7268	0.8237	1.4798	0.8071	0.646	0.5731	1.1952	1.0706	0.8781	1.0824	1.4994	1.1585	0.9635	1.01	1.118	1.1236	0.8042	1.2915	0.9942	1.0521	1.1449	1.3024	2.2558	0.7376	0.6324	0.7742	1.3646
400	2,3-dihydroxy-5-methylthio-4-pentenoate (DMTPA)*	Amino Acid	Methionine, Cysteine, SAM and Taurine Metabolism	62805	LC/MS Neg	100020893	1156	177.023						0.5942	0.593	1.1234	1.3906	0.6683	0.588	0.9455	1.7354	0.9762	0.829	1.4314	2.0281	0.7825	0.8162	1.119	1.8956	0.971	1.0238	1.5894	1.3142	0.9207	0.919	1.4319	1.4023	0.5979	0.6475	1.2272	2.2216
4435	2,3-dihydroxyisovalerate	Xenobiotics	Food Component/Plant	38276	LC/MS Polar	100002417	1050	133.051	1756-18-9	677	657	C04039	HMDB12141	0.7607	0.7653	1.0657	0.9104	1.2512	0.905	1.0745	1.1276	0.7239	0.7973	1.0002	2.852	0.7715	0.7985	0.9686	0.5833	1.3171	0.6301	1.2992	0.5278	0.8354	0.8419	0.8956	1.0326	0.6825	0.77	0.7203	1.2329
5624	2,4-di-tert-butylphenol	Xenobiotics	Chemical	64328	LC/MS Neg	100021918	5749	205.16	96-76-4					1.169	0.8514	0.8042	1.0804	0.9971	1.1318	1.2108	1.3823	1.036	1.2471	1.8059	1.316	1.0108	1.0269	1.0374	0.8991	1.4366	0.8923	0.828	0.6771	1.1622	2.1593	0.6097	0.411	1.0029	1.1804	0.8027	0.2032
5458	2,6-dihydroxybenzoic acid	Xenobiotics	Drug - Topical Agents	63042	LC/MS Neg	100020837	2575	153.019	303-07-1	9338	8974		HMDB13676	2.1355	1.6073	1.7779	3.1187	1.1337	0.9398	0.9681	3.7661	1.5499	1.1691	1.5991	1.4398	1.4124	1.1861	1.2906	0.7466	1.1788	1.0319	1.2844	0.475	0.367	0.3923	0.5468	1.3315	0.9531	0.7837	0.9109	1.4234
4902	2-acetamidophenol sulfate	Xenobiotics	Food Component/Plant	48580	LC/MS Neg	100006190	2251	230.013	40712-60-5	181671	158023			0.2479	0.2479	0.2479	0.5742	0.2479	0.5369	1.6817	2.1667	0.4007	4.8989	5.5859	3.6888	0.2479	0.2479	0.435	0.2479	0.2479	0.841	1.235	0.2607	0.2479	0.2479	1.7899	0.4663	0.2479	1	1.3506	0.4513
116	2-aminoadipate	Amino Acid	Lysine Metabolism	6146	LC/MS Polar	381	3500	160.062	542-32-5;1118-90-7	469	456	C00956	HMDB00510	1.1532	1.8698	3.2595	0.6122	0.7352	0.9932	2.4145	0.9699	0.6901	1.0739	1.7323	0.6376	0.6637	1.1254	2.8489	0.2166	0.9298	1.648	1.2961	0.1858	0.7473	1.5015	1.1895	0.3311	1.0068	1.4475	2.157	1.5452
525	2-aminobutyrate	Amino Acid	Glutathione Metabolism	42374	LC/MS Pos Early	1128	2059	104.071	1492-24-6	439691	388757	C02261	HMDB00650	1.2862	1.5434	2.2735	1.0411	1.3545	1.4661	1.6438	0.8855	0.7066	0.6984	0.5645	0.9235	0.6167	0.7378	0.9909	1.593	1.0624	1.3483	0.9487	1.1958	1.1411	1.0701	0.9026	1.2389	0.7435	1.0601	1.3876	1.7436
1634	2-aminoheptanoate	Lipid	Fatty Acid, Amino	43761	LC/MS Pos Early	100004542	3160	146.118	1115-90-8	227939	198338			1.4036	1.341	1.2031	1.2193	1.1134	1.1402	0.9394	1.1686	1.2021	0.9429	0.8555	0.6589	1.7166	1.5556	1.3177	0.995	1.5875	1.4492	1.1888	0.9815	0.9926	0.8219	0.7656	0.8149	1.1059	1.0795	1.0017	0.79
1639	2-aminooctanoate	Lipid	Fatty Acid, Amino	43343	LC/MS Neg	100004227	3385	158.119	644-90-6	69522	62727		HMDB00991	0.9069	0.6003	0.6003	1.0591	0.96	0.7852	0.6003	1.1162	1.2733	0.7028	0.6003	1.1989	0.7307	0.6003	0.6003	1.5505	0.6003	0.6003	0.6003	0.6003	0.686	0.6003	0.6003	0.6249	1.2201	1.2685	1.0703	1.1342
4903	2-aminophenol sulfate	Xenobiotics	Food Component/Plant	43266	LC/MS Neg	100004322	1677	188.002		181670	158022		HMDB61116	0.616	0.3587	0.5042	6.3047	1.5981	0.9784	0.8351	18.4977	4.3155	2.0411	2.5289	14.4821	1	0.6932	0.5936	2.1978	1.3381	0.8033	1.0088	2.3393	0.3629	0.3293	0.3293	6.8534	0.8103	0.3629	0.3838	5.2526
352	2-hydroxy-3-methylvalerate	Amino Acid	Leucine, Isoleucine and Valine Metabolism	36746	LC/MS Neg	100001541	1800	131.071	488-15-3	164623	144317		HMDB00317	0.48	0.6563	1.305	1.1814	0.6481	0.7521	1.8529	3.0503	0.5355	0.7543	1.6015	0.7134	0.5934	0.7855	1.9328	0.7869	0.5112	1.0612	1.4291	0.4085	0.5364	1.349	1.3895	2.157	0.7436	0.982	1.512	1.7604
401	2-hydroxy-4-(methylthio)butanoic acid	Amino Acid	Methionine, Cysteine, SAM and Taurine Metabolism	63739	LC/MS Polar	100021372	1065	149.028	583-91-5					0.1393	0.2808	0.6489	4.1025	0.8025	0.9276	1.3387	14.9617	0.6734	1.1173	2.2056	1.7323	0.3329	0.5109	0.978	1.2053	0.3474	0.5985	1.192	0.4218	0.2874	0.7377	1.4078	11.2395	0.6011	0.9446	1.476	7.1756
1551	2-hydroxyadipate	Lipid	Fatty Acid, Dicarboxylate	31934	LC/MS Polar	100001153	3000	161.046	18294-85-4	193530	167943	C02360	HMDB00321	0.3357	2.8914	0.7982	1.0283	0.3637	0.563	0.4774	1.3466	0.4168	4.245	1.1394	1.0238	2.7237	0.6008	0.9408	0.7976	0.6071	1.396	0.7428	0.4688	0.4541	1.0419	0.8567	1.8659	0.4906	1.1198	1.2621	1.5216
527	2-hydroxybutyrate/2-hydroxyisobutyrate	Amino Acid	Glutathione Metabolism	52281	LC/MS Polar	100008928	1258	103.04						1.0049	1.6821	1.7586	0.3904	0.8104	1.0857	0.9643	0.2622	0.7454	1.2114	1.5906	0.7686	0.4731	0.7364	1.5748	1.0479	0.8052	1.2961	1.1144	0.7756	0.8259	1.2598	1.0725	0.4028	0.8204	1.5632	1.5929	1.1925
1800	2-hydroxydecanoate	Lipid	Fatty Acid, Monohydroxy	42489	LC/MS Neg	100004089	4840	187.134	5393-81-7	21488	20195			1.2747	0.4803	0.9596	1.491	0.8864	0.6781	1.4219	1.3166	1.5092	0.5342	0.2869	1.428	1.045	0.3532	0.5418	1.8485	1.2515	0.4898	0.3218	1.4705	1.5547	0.9227	1.4807	1.3836	1.8655	0.9387	0.4953	1.213
1547	2-hydroxyglutarate	Lipid	Fatty Acid, Dicarboxylate	37253	LC/MS Pos Early	100002070	958	131.034	40951-21-1	43	42	C02630	HMDB0059655	0.6197	0.9322	1.2135	0.8169	0.8328	0.929	1.1082	1.3134	0.9314	1.3875	1.3403	1.0194	0.9569	1.191	1.1662	1.0634	0.8937	1.4941	0.8546	0.8225	1.0775	2.2193	1.4116	1.4851	0.6838	0.9778	0.8626	0.6173
1797	2-hydroxyheptanoate*	Lipid	Fatty Acid, Monohydroxy	61827	LC/MS Polar	100019960	925	145.087		2750949	2032206			0.7511	0.6538	0.7626	1.9444	0.9123	0.6662	0.9523	3.7897	1.1022	0.9689	1.4322	1.6528	1.1147	1.1633	1.6242	0.8262	0.9087	0.9212	1.3663	0.6412	0.5152	0.8534	0.9859	2.026	1.0236	1.0141	1.0892	2.0787
4184	2-hydroxyhippurate (salicylurate)	Xenobiotics	Benzoate Metabolism	18281	LC/MS Neg	1869	2184	194.046	487-54-7	10253	9835	C07588	HMDB00840	0.5763	3.6714	0.8849	0.0892	0.8761	2.7901	1.3186	0.5602	0.9223	2.2253	2.3485	0.3203	0.7009	3.939	1.3467	0.0173	0.9958	3.2309	1.7094	0.0116	1.4135	3.9422	2.5805	0.6951	0.3789	2.6546	2.0107	0.0564
1801	2-hydroxylaurate	Lipid	Fatty Acid, Monohydroxy	52916	LC/MS Neg	100008934	5211	215.165	2984-55-6	97783	88259			3.4902	1.2263	1.0832	0.716	0.9223	0.8921	0.6491	0.6704	2.2927	0.9949	0.4861	0.5058	2.3563	0.9459	0.8572	1.7481	6.2973	1.6244	1.0311	2.4333	3.3109	1.4505	1.1386	0.929	4.69	1.5755	0.8503	0.7834
1802	2-hydroxymyristate	Lipid	Fatty Acid, Monohydroxy	32413	LC/MS Neg	100001180	5364	243.197	2507-55-3	1563	1508	C13790	HMDB02261	2.8596	1.3337	0.863	0.6755	1.7215	1.212	0.8743	0.668	1.5314	1.0737	0.6553	0.7744	2.8247	1.2102	0.8779	1.5666	4.8757	1.1932	0.8911	1.3096	3.4866	1.5015	0.747	0.5419	4.646	1.8961	1.0431	0.7129
1810	2-hydroxynervonate*	Lipid	Fatty Acid, Monohydroxy	61698	LC/MS Neg	100015638	6345	381.337		5312783	4472208			0.78	0.8369	0.9945	1.2675	0.7898	1.3615	1.6264	3.8954	1.1578	0.5824	0.7818	3.686	0.9346	0.9898	1.0955	3.9573	1.2966	0.5916	0.5929	1.2421	0.8826	1.0192	0.6699	1.0055	0.5693	1.2467	0.9276	0.7206
1798	2-hydroxyoctanoate	Lipid	Fatty Acid, Monohydroxy	22036	LC/MS Neg	100000743	3736.8	159.103	617-73-2	94180	84994		HMDB02264	0.9119	0.6212	0.7803	1.4638	0.6642	0.7068	1.0248	2.1804	1.5122	0.8713	0.4	2.688	0.6828	0.471	0.4803	1.2473	0.7569	0.5719	0.3106	0.7813	0.9668	1.0361	0.9719	1.3769	2.2125	2.2213	1.04	2.1354
1803	2-hydroxypalmitate	Lipid	Fatty Acid, Monohydroxy	35675	LC/MS Neg	100001579	5511.2	271.228	764-67-0	92836	83805		HMDB31057	0.8922	0.6778	0.967	0.6447	1.1175	1.2843	0.9801	1.1038	0.9017	0.6052	0.8268	0.9963	1.4381	1.1998	1.4516	1.2017	1.7922	0.7796	0.7108	1.1613	1.4297	1.1451	1.0817	0.7594	1.1672	1.0714	1.0086	0.6912
149	2-hydroxyphenylacetate	Amino Acid	Phenylalanine Metabolism	1432	LC/MS Neg	235	2164.6	151.04	614-75-5	11970	11476	C05852	HMDB00669	1.1011	0.4326	2.245	1.6452	0.5196	1.0477	0.3075	4.4979	0.3075	1.3106	1.3525	1.3172	0.6526	0.7067	1.5039	0.3681	0.3777	0.7793	0.6742	0.3218	0.936	2.3977	1.2139	2.4633	0.3075	0.3075	0.3075	1.9385
1593	2-hydroxysebacate	Lipid	Fatty Acid, Dicarboxylate	63357	LC/MS Neg	100020378	1324	217.108	103963-71-9	128458	113866		HMDB00424	0.9406	0.7716	0.4219	1.2787	0.5731	0.8002	0.5496	1.0617	2.0339	1.4608	0.5196	1.6611	1.0835	0.9806	0.4689	1.0993	1.7804	1.1332	0.4922	0.8616	2.0028	1.7788	0.6855	1.5562	1.6311	3.2421	0.795	0.8169
1805	2-hydroxystearate	Lipid	Fatty Acid, Monohydroxy	17945	LC/MS Neg	1239	5695	299.259	629-22-1	69417	62625	C03045		0.739	0.5232	0.848	0.6484	1.0568	1.2956	1.1354	1.2798	0.8275	0.5665	1.075	1.0883	1.265	1.1779	1.3369	1.1513	1.648	0.7741	0.7712	0.965	0.9892	1.0599	0.8922	0.5989	1.0036	1.0096	1.059	0.5412
4443	2-isopropylmalate	Xenobiotics	Food Component/Plant	15667	LC/MS Polar	100000409	2605	175.061	3237-44-3	77	76	C02504	HMDB00402	1.1284	1	2.0142	5.3405	0.6836	0.78	0.1783	4.3928	1.1715	1.3278	1.4462	3.8466	0.5086	0.754	1.538	0.8454	0.8453	0.6469	0.9276	0.1783	0.3808	0.3018	0.6127	1.4832	0.7613	0.4026	1.0933	2.499
4784	2-keto-3-deoxy-gluconate	Xenobiotics	Food Component/Plant	48141	LC/MS Polar	100005946	1900	177.04	17510-99-5	161227	141630	C00204	HMDB01353	1.1964	1.0024	1.3469	0.5852	0.7907	1.2249	0.8838	1.1923	1.5988	2.6189	1.4869	0.792	0.991	0.6405	1.0237	0.6314	1.0923	3.022	1.8748	0.7471	0.5098	3.488	2.0674	0.6289	0.966	1.2006	1.3909	0.7012
2652	2-linoleoylglycerol (18:2)	Lipid	Monoacylglycerol	32506	LC/MS Neg	100000987	6250	279.233	3443-82-1	5365676	4517636		HMDB11538	1.0383	1.0488	1.8002	0.8022	1.9296	0.6915	3.4935	3.8588	1.0605	0.3633	2.2472	2.1814	0.3633	0.3633	0.7906	2.2913	1.0341	0.6128	3.7199	0.7882	1.6952	1.3335	1.3891	1.0557	0.914	0.6427	1.3199	0.723
4289	2-methoxyhydroquinone sulfate (1)	Xenobiotics	Benzoate Metabolism	64049	LC/MS Neg	100021839	1505	218.997						0.0669	0.0669	0.0669	2.2379	0.0669	0.0669	0.0669	2.8813	0.0669	0.0669	0.0669	0.9511	0.0669	0.0669	0.0669	0.0967	0.0669	0.0669	0.0669	0.0669	0.0669	0.0669	0.0669	3.8642	0.0669	0.0669	0.0669	1.8185
354	2-methylbutyrylcarnitine (C5)	Amino Acid	Leucine, Isoleucine and Valine Metabolism	45095	LC/MS Pos Early	100001509	3050	246.17	31023-25-3	6426901	4932320		HMDB00378	0.2146	1.6148	1.3779	1.0529	0.2146	0.2146	0.6858	0.5889	0.2146	1.6348	1.2857	0.9701	0.2146	0.2146	0.2146	0.2146	0.2146	0.7817	0.7136	0.2146	0.2146	2.4574	0.8241	0.9781	0.3826	2.0635	1.3772	1.6668
356	2-methylbutyrylglycine	Amino Acid	Leucine, Isoleucine and Valine Metabolism	31928	LC/MS Neg	100001155	1884	158.082	52320-67-9	193872	168243		HMDB00339	0.2405	0.2405	0.2405	0.504	1.8637	1.0999	2.0889	1.4354	0.9701	0.2405	0.8304	0.6347	1.4256	1.4306	1.4396	0.7317	0.3788	0.2405	0.2846	0.2405	1.8126	2.0046	1.7394	1.9721	1.5279	1.3827	1.7279	1.1108
1363	2-methylcitrate/homocitrate	Energy	TCA Cycle	52282	LC/MS Neg	100008929	575	205.035						1.0062	0.7602	0.8339	2.6796	0.8413	0.5919	0.4883	3.0619	1.3596	1.068	0.8872	2.3962	0.9379	0.8555	0.7687	1.5799	1.3687	1.1858	1.0841	1.2781	1.2296	1.0963	0.8181	4.0981	1.0184	0.7665	0.8235	2.9971
1659	2-methylmalonylcarnitine (C4-DC)	Lipid	Fatty Acid Metabolism (also BCAA Metabolism)	35482	LC/MS Pos Early	100001596	2440	262.129	149181-64-6	53481628	21403178		HMDB13133	1.1169	1.5378	1.7746	0.9604	0.4051	0.9193	1.1605	0.4195	0.5797	2.5945	1.6884	0.5322	1.3689	1.162	1.5349	0.8353	0.8408	3.3123	2.3268	0.2807	0.8401	3.4252	1.7801	0.438	0.2341	1.6992	1.1657	0.2539
15	2-methylserine	Amino Acid	Glycine, Serine and Threonine Metabolism	53229	LC/MS Pos Early	100009246	1652	120.066		94309	85112	C02115		1.2937	1.4375	1.0174	1.5202	1.1687	1.058	0.6006	0.4103	0.5963	0.7991	0.7513	0.4103	1.7329	1.2791	1.0406	1.0493	1.1937	1.0949	0.9826	0.6894	1.1299	0.8658	1.1006	1.1993	1.05	1.2474	0.496	0.7292
4077	2-O-methylascorbic acid	Cofactors and Vitamins	Ascorbate and Aldarate Metabolism	63990	LC/MS Polar	100003258	1512	189.04	17860-87-6	99779	90149			0.8223	0.894	1.3864	1.2662	0.5953	0.5542	0.824	1.0187	1.047	0.9423	1.6456	1.355	0.7036	0.6448	1.0674	1.0748	0.9792	0.9582	1.3222	1.1464	0.8696	1.0251	1.296	1.0211	0.5922	0.7317	1.3046	1.1498
2651	2-oleoylglycerol (18:1)	Lipid	Monoacylglycerol	21232	LC/MS Neg	100000943	6500	281.249	3443-84-3	5319879	4478086		HMDB11537	0.177	0.8716	2.3524	0.177	1.881	1	3.7523	2.2242	0.177	0.3577	2.3779	1.2109	0.177	0.5615	0.8699	2.0787	0.597	0.9086	6.0945	0.177	1.412	0.721	1.5809	0.5846	0.177	0.6485	1.4163	0.3911
4444	2-oxindole-3-acetate	Xenobiotics	Food Component/Plant	40479	LC/MS Neg	100003109	2076	190.051	2971-31-5	3080590	2338343		HMDB35514	0.2443	0.2443	0.2443	0.2443	0.5239	0.7365	0.9858	0.7294	4.6093	4.7788	5.0978	1.5819	8.6054	10.3295	7.0912	1.4465	0.2443	0.2443	0.2443	0.2443	0.2443	0.2443	0.2443	0.7947	0.2888	0.4317	0.2954	0.7691
118	2-oxoadipate	Amino Acid	Lysine Metabolism	38347	LC/MS Polar	92	2635	159.03	3184-35-8	71	70	C00322	HMDB00225	0.5016	1.2479	2.5225	0.5011	0.4946	0.6924	2.2456	0.9529	0.6449	1.1584	2.7872	1.4272	0.52	0.8554	2.1995	0.3699	0.8207	1.8889	2.1806	0.3298	0.4331	1.9423	2.3701	0.6996	0.5898	1.4037	2.3383	2.3361
439	2-oxoarginine*	Amino Acid	Urea cycle; Arginine and Proline Metabolism	55072	LC/MS Pos Early	100002784	1760	174.087	3715-10-04	558	542	C03771	HMDB04225	1.6067	0.5786	0.4988	1.1415	0.8254	0.5911	0.7434	2.0516	0.953	0.6857	0.9997	1.3066	1.9811	1.3618	1.052	0.5886	1.6691	1.1926	1.004	0.3967	1.1184	1.0857	0.7721	1.7189	1.1017	0.9465	0.6146	1.1089
2397	2-palmitoyl-GPC (16:0)*	Lipid	Lysophospholipid	35253	LC/MS Neg	100001562	6215	570.341		15061532	21403165		HMDB61702	1.1283	0.921	0.6325	1.3888	1.0763	0.9954	0.9916	1.5358	1.476	0.8892	1.1488	1.5893	1.0278	1.2123	0.9109	1.3798	1.6947	0.7692	0.7043	0.5594	1.4662	0.8589	0.7421	1.1369	1.1201	0.9327	1.0113	0.6071
2648	2-palmitoylglycerol (16:0)	Lipid	Monoacylglycerol	33419	LC/MS Neg	100001048	6400	255.233	23470-00-0	123409	110006		HMDB11533	0.3032	0.1165	1.0076	0.1165	0.6959	0.1165	1.5123	0.5974	0.7696	0.1165	0.1165	0.7668	0.1165	0.1165	0.1165	1.0242	1.0067	0.1165	1.4283	0.1165	1.2175	0.1165	0.1165	0.6349	1.1306	0.1165	0.6202	0.1165
4326	2-piperidinone	Xenobiotics	Food Component/Plant	43400	LC/MS Pos Early	100004295	1675	100.076	675-20-7	12665	12144		HMDB11749	0.7251	0.7244	0.9101	0.523	0.5597	1.2127	0.6879	7.2311	0.3508	1.8777	1.9129	4.9264	0.4655	0.5732	0.7125	0.6636	0.3547	0.5898	0.3585	0.4	0.4027	0.6794	1.5276	27.7744	1.4379	1.9652	1.7788	13.6761
2458	2-stearoyl-GPE (18:0)*	Lipid	Lysophospholipid	41220	LC/MS Neg	100003901	6350	480.31			24769218		HMDB11129	0.9964	0.964	0.8968	1.5617	0.6997	1.0325	1.0666	1.9465	0.9372	0.7544	1.4264	2.1904	1.1161	0.8717	1.1905	1.1584	1.3936	0.7275	1.2226	1.5628	1.1797	0.8975	0.9449	1.3447	0.7692	0.6391	0.918	0.7718
1868	2R,3R-dihydroxybutyrate	Lipid	Fatty Acid, Dihydroxy	63109	LC/MS Polar	100002367	1543	119.035	759-06-8	13120901	17215960		HMDB00498	0.7768	0.7074	1.0791	1.4316	1.2305	0.9304	1.0168	1.6671	0.8844	0.9403	1.0746	1.5568	0.8228	0.6798	0.8587	1.164	0.8993	1.0187	0.9689	1.2056	0.7053	0.6337	1.0092	1.7254	1.0151	0.7893	1.2298	2.2932
1867	2S,3R-dihydroxybutyrate	Lipid	Fatty Acid, Dihydroxy	62950	LC/MS Polar	100002284	1660	119.035	5057-93-2	10964471	9139682		HMDB02453	0.7587	0.8332	1.7781	1.0745	1.2454	0.787	1.3551	0.9962	0.4658	0.496	0.91	1.0042	0.3784	0.3655	0.7884	1.3007	0.7822	0.9609	1.9819	1.8672	0.6987	0.877	1.664	2.2092	0.4872	0.5783	1.4954	3.1607
1871	3,4-dihydroxybutyrate	Lipid	Fatty Acid, Dihydroxy	62952	LC/MS Polar	100001730	2204	119.035	51267-44-8					1.0872	0.9954	1.2285	1.3645	1.3549	1.1042	0.8629	0.9892	1.3087	0.9107	1.1927	1.1675	0.7882	0.7763	0.8129	1.3917	1.2001	1.0184	1.261	0.9918	1.0432	0.6664	1.0503	0.9697	0.8222	0.5823	0.9522	0.938
1681	3,4-methylene heptanoylglycine	Lipid	Fatty Acid Metabolism (Acyl Glycine)	55012	LC/MS Neg	100010861	3818	198.114						1	0.7138	1.7591	1.5039	0.7703	0.5519	1.0952	1.0266	0.5946	0.5249	0.5558	1.0587	0.5249	0.5249	0.5822	0.9994	0.5249	0.6677	0.6265	0.8197	0.8998	1.4614	2.4867	0.8523	1.0668	1.1182	1.7278	0.8386
4806	3,4-methyleneheptanoate	Xenobiotics	Food Component/Plant	53026	LC/MS Neg	100006651	3807	141.092						0.8216	1.3454	1.9704	0.9431	1.3007	1.121	1.5241	1.3546	0.6625	1.1769	0.8453	1.017	0.7872	0.8447	0.5601	0.938	0.8925	1.3012	0.6607	0.713	1.0803	2.0977	2.4967	1.3142	0.7381	1.109	0.7029	0.506
5702	3,5-dichloro-2,6-dihydroxybenzoic acid	Xenobiotics	Chemical	63589	LC/MS Polar	100021324	693	220.941			24339141			0.6775	0.5734	0.6781	0.6833	0.685	0.5502	0.5765	0.8086	1.0015	0.7268	0.9422	0.952	1.1118	0.8568	1.1178	1.3134	1.2662	1.0875	1.1335	1.1937	1.0294	1.1098	0.9888	0.9985	2.805	2.52	2.4073	2.7281
171	3-(4-hydroxyphenyl)lactate	Amino Acid	Tyrosine Metabolism	32197	LC/MS Neg	240	1379	181.051	6482-98-0	9378	9010	C03672	HMDB00755	0.401	0.5897	0.9895	0.6737	0.6375	0.7837	1.7802	1.2111	0.9895	1.5576	4.4008	0.8799	1.2105	1.7165	5.0647	0.7763	0.6231	1.0568	1.573	0.4538	0.4776	0.9686	1.7698	1.3967	0.7358	1.0057	1.4468	1.0494
437	3-amino-2-piperidone	Amino Acid	Urea cycle; Arginine and Proline Metabolism	62853	LC/MS Pos Early	100020361	2065	115.087	1892-22-4	5200225	4371576		HMDB00323	0.6812	0.9024	1.1452	0.6618	0.9956	1.1321	1.2839	1.0714	0.9077	1.2323	1.1693	0.8409	1.1623	1.135	1.3884	0.8257	0.9075	1.0884	1.2772	0.7307	0.9577	1.2189	1.2403	0.7245	0.8058	0.9418	0.9141	1.0554
4012	3-aminoisobutyrate	Nucleotide	Pyrimidine Metabolism, Thymine containing	1566	LC/MS Pos Early	1114	2190	104.071	10569-72-9;214139-20-5	64956	58481	C05145	HMDB03911	0.4763	0.848	1.1678	1.229	0.431	0.9803	0.7562	0.985	0.3727	1.1037	0.7444	1.2418	0.946	0.4198	0.6453	1.6512	0.8185	1.4137	0.5906	1.265	0.7761	1.5791	1.1775	1.1983	0.314	1.2204	2.0554	0.8747
5703	3-bromo-5-chloro-2,6-dihydroxybenzoic acid*	Xenobiotics	Chemical	63681	LC/MS Neg	100021707	4505	264.891						0.7286	0.5666	0.6383	0.7284	0.6709	0.6206	0.7283	0.7532	0.8284	0.5951	0.7509	0.8411	0.9721	0.7736	0.9871	1.2253	1.1728	0.8366	0.944	1.0319	1.1391	1.0129	1.1034	1.0287	2.5547	2.1187	2.1625	2.0935
4448	3-formylindole	Xenobiotics	Food Component/Plant	62863	LC/MS Neg	100020219	3709	144.045	487-89-8	10256	9838	C08493	HMDB29737	0.9149	0.659	1.3994	0.7462	1.0565	0.9172	1.874	1.3454	0.7944	0.8809	1.9873	1.1237	1.0203	1.3031	4.7892	0.7259	0.5747	0.8769	1.4332	0.5105	0.6251	0.9738	1.6952	1.3652	0.9819	0.7618	1.0964	1.1558
360	3-hydroxy-2-ethylpropionate	Amino Acid	Leucine, Isoleucine and Valine Metabolism	32397	LC/MS Neg	100001170	975	117.056	4374-62-3	188979	164207		HMDB00396	1.1799	0.8967	1.4975	1.1925	1.0999	1.0554	1.0917	1.1936	0.6847	0.6337	0.6586	0.785	1.0507	1.0641	1.1997	0.7547	0.8829	0.6932	1.2879	0.9069	1.2061	1.277	2.1547	1.7368	1.1586	0.7214	0.8803	0.8487
2945	3-hydroxy-3-methylglutarate	Lipid	Mevalonate Metabolism	531	LC/MS Polar	112	2850	161.046	503-49-1	1662	4573695	C03761	HMDB00355	4.5595	5.2758	2.4165	4.9093	0.8531	0.9178	0.6089	2.0783	1.8247	2.4225	1.5542	2.5127	1.2937	1.1805	0.8318	1.4769	0.8166	1.008	0.6891	1.2634	0.9819	1.8546	0.6058	1.1131	0.6436	0.774	0.833	1.3126
1552	3-hydroxyadipate*	Lipid	Fatty Acid, Dicarboxylate	62069	LC/MS Polar	100004396	3131	161.046		151913	133894		HMDB00345	0.6706	1.2655	1.1946	4.0807	0.6156	0.8447	0.5447	5.0547	0.8089	1.4589	0.889	3.0777	0.4072	0.6894	0.4522	2.1746	0.677	1.6387	0.7179	0.9452	0.7034	2.1291	0.9869	2.7918	0.3737	1.2509	1.4411	2.8393
1777	3-hydroxybutyrate (BHBA)	Lipid	Ketone Bodies	542	LC/MS Polar	254	1480	103.04	625-72-9	441	428	C01089	HMDB00357	2.3822	2.8894	1.1574	0.5049	1.2953	1.3459	0.6172	0.4188	1.0252	1.2017	0.5687	0.6237	0.9787	1.146	0.6795	2.289	1.2261	1.2224	0.1982	2.4743	2.9603	2.0092	0.5708	0.5167	1.3575	1.9219	0.8819	0.8718
1816	3-hydroxydecanoate	Lipid	Fatty Acid, Monohydroxy	22053	LC/MS Neg	100000997	4634.7	187.134	5561-87-5	26612	24790		HMDB02203	1.1377	1.0073	1.3948	0.5712	1.0065	0.9768	1.513	0.469	1.0861	0.6971	0.5176	0.6272	1.3405	0.8887	0.9865	3.5444	1.6638	1.8366	1.0603	2.9837	1.6646	2.8809	2.0305	0.6057	1.2277	0.9101	0.773	0.4715
1571	3-hydroxydodecanedioate*	Lipid	Fatty Acid, Dicarboxylate	62915	LC/MS Neg	100001454	2252	245.139	34574-69-1	16663321	13628081		HMDB00413	0.6783	0.262	0.2063	0.4682	0.2063	0.2063	0.2063	0.6576	2.0968	0.6915	0.2063	0.8097	0.6016	0.2063	0.2063	3.1022	1.2655	0.2063	0.2063	1.8147	2.4516	1.8064	0.2063	0.2063	2.692	1.5246	0.2063	0.2063
1813	3-hydroxyhexanoate	Lipid	Fatty Acid, Monohydroxy	53230	LC/MS Neg	100006367	1725	131.071	10191-24-9	151492	133518			0.7871	1.5532	1.0008	0.4538	0.8959	1.1346	1.2881	0.3551	1.0325	1.0615	0.6083	0.8429	0.7053	0.9546	1.2014	1.2948	0.7909	1.5236	0.6408	1.3466	1.7872	2.5073	1.9338	0.6461	0.6969	1.1543	0.9383	0.39
4186	3-hydroxyhippurate	Xenobiotics	Benzoate Metabolism	39600	LC/MS Neg	100002122	1687	194.046	1637-75-8	450268	396603		HMDB06116	0.3713	0.3233	0.2378	1.6035	1.0294	0.9706	0.8819	5.3709	1.199	1.2734	1.572	1.3546	0.501	0.5094	0.3401	0.5198	0.5847	0.6633	0.4816	0.4049	0.8736	1.7936	2.2526	2.9733	0.6849	0.774	0.6441	3.9441
380	3-hydroxyisobutyrate	Amino Acid	Leucine, Isoleucine and Valine Metabolism	1549	LC/MS Polar	111	1619	103.04	2068-83-9	87	10140307	C06001	HMDB00336	0.7156	0.8941	2.2999	0.9311	0.893	0.6606	1.7431	0.8707	1.3395	1.6854	1.7411	1.5701	0.9664	0.8907	1.751	0.75	0.7941	0.9207	1.2915	0.8753	0.7535	0.8985	1.382	0.7744	1.0336	1.0809	1.653	1.4218
1819	3-hydroxylaurate	Lipid	Fatty Acid, Monohydroxy	32457	LC/MS Neg	100001112	5175	215.165	53941-38-1	94216	85026		HMDB00387	1.5527	0.9999	1.2939	0.4992	0.9274	0.935	1.2927	0.432	1.1875	0.808	0.4988	0.4115	1.5227	0.975	1.0967	3.5816	2.1049	1.947	0.9666	4.1273	2.2514	2.6514	1.8892	0.5721	1.3434	0.8639	0.7294	0.3448
1814	3-hydroxyoctanoate	Lipid	Fatty Acid, Monohydroxy	22001	LC/MS Neg	100000773	3446	159.103	88930-08-9	26613	24791		HMDB01954	0.8167	0.8726	1.0905	0.4796	1	1.2921	1.2362	0.6558	0.964	0.9961	0.5828	0.6733	0.9978	1.62	0.9804	2.8942	1.6716	2.7343	1.168	2.0946	1.9643	2.9347	2.2596	0.7608	0.7273	0.7817	0.7339	0.6051
1824	3-hydroxyoleate*	Lipid	Fatty Acid, Monohydroxy	61843	LC/MS Neg	100019966	5508	297.244						1.4067	0.7609	2.0019	0.4863	1.1501	1.0038	0.97	0.5792	1.2513	0.6792	0.7294	0.5292	1.7076	0.9962	1.5517	2.0831	2.4164	1.1844	0.618	3.9544	2.0703	1.9597	2.9289	0.5336	2.1756	0.8657	0.8738	0.2859
1821	3-hydroxypalmitate	Lipid	Fatty Acid, Monohydroxy	27503	LC/MS Neg	100000983	5476	271.228	928-17-6	301590	266538		HMDB10734	1.8409	0.14	0.14	0.2676	0.7779	0.14	0.4295	0.1988	2.272	0.5837	0.14	0.14	1.9643	0.14	0.14	0.5558	5.2939	0.9873	0.2024	1.6968	4.3036	2.2243	1.5504	0.14	6.0172	1.0757	0.5849	0.14
1108	3-hydroxyphenylacetoylglycine	Peptide	Acetylated Peptides	62734	LC/MS Neg	100019832	1800	208.062			18964491			1.3138	0.4537	0.8426	1.1308	0.7161	0.1961	0.8106	0.7329	1.3778	0.3798	1.3098	1.2302	2.7017	1.3293	1.7633	0.8969	1.6968	0.8563	1.4127	0.528	1.0219	0.5108	1.2857	0.6455	1.3539	0.531	0.716	0.4127
1818	3-hydroxysebacate	Lipid	Fatty Acid, Monohydroxy	31943	LC/MS Neg	100001145	1282	217.108	73141-46-5	3017884	2285525		HMDB00350	1.0102	0.9567	0.4886	0.5176	0.8771	1.226	0.5623	0.5285	2.1413	2.0079	0.7869	0.8371	1.1311	1.175	0.4834	4.7553	1.8029	1.7366	0.4316	2.6322	3.4508	3.786	0.9319	0.4409	1.6258	2.9584	0.8664	0.3231
1823	3-hydroxystearate	Lipid	Fatty Acid, Monohydroxy	52938	LC/MS Neg	100008933	5674	299.259	45261-96-9	5282907	4446034			1.4524	0.7222	0.7905	0.6163	0.7824	0.6412	0.6786	0.5799	2.4144	0.8859	0.593	0.7967	2.3146	0.918	1.2964	1.3053	7.8108	1.588	0.5463	2.4678	4.1598	2.0818	2.2273	0.7508	3.2002	1.166	1.1398	0.4185
4866	3-indoleglyoxylic acid	Xenobiotics	Food Component/Plant	63583	LC/MS Neg	100020372	2140	188.035	1477-49-2	73863	66497			0.557	0.5745	1.0645	1.1086	1.1004	0.7705	1.8657	1.7629	0.6981	0.8687	2.4263	1.4708	0.8482	1.1591	3.6509	0.6832	0.4652	0.6919	0.9927	0.4094	0.343	0.4278	0.9913	1.3273	0.821	0.7704	1.439	1.8626
290	3-indoxyl sulfate	Amino Acid	Tryptophan Metabolism	27672	LC/MS Neg	100000467	2222.2	212.002	2642-37-7	10258	9840		HMDB00682	0.6492	0.4116	0.9688	1.9947	1.6498	1.1692	1.6919	2.5199	2.6092	1.5921	2.6726	2.1378	0.5874	0.4755	0.6403	0.7439	0.4158	0.3556	0.7378	0.7325	0.3258	0.3414	0.5934	1.3166	0.5208	0.5337	0.6014	0.8508
194	3-methoxytyrosine	Amino Acid	Tyrosine Metabolism	12017	LC/MS Pos Early	1342	2555	212.092	300-48-1	1670	8948		HMDB01434	1.117	1.0898	0.8677	1.1482	1.0527	1.0253	0.8213	1.1736	1.265	0.9359	0.6839	0.7633	2.871	2.4406	2.1517	1.495	1.2611	1.2963	0.9659	0.6491	1.3834	1.2686	1.0892	1.0837	1.1357	0.9623	0.7531	0.7665
375	3-methyl-2-oxobutyrate	Amino Acid	Leucine, Isoleucine and Valine Metabolism	44526	LC/MS Polar	100000936	911	115.04	3715-29-5	49	48	C00141	HMDB00019	1	1.0508	1.8813	0.9454	1.0463	0.8628	1.6569	0.889	1.2137	0.8574	1.3887	0.9743	0.8073	0.7786	1.4778	0.8275	0.9708	1.0719	1.4648	0.8407	0.9104	1.2748	1.1448	0.7999	1.1126	0.9847	1.5618	1.1897
351	3-methyl-2-oxovalerate	Amino Acid	Leucine, Isoleucine and Valine Metabolism	15676	LC/MS Neg	100000036	2064.2	129.056	1460-34-0;51829-07-3	47	46	C00671	HMDB03736	0.7899	0.9788	1.9383	0.9076	0.9492	1.0309	2.0513	0.7642	0.7919	0.7416	1.2128	1.1956	0.7951	0.9168	1.9886	1.1107	0.7745	1.2613	1.6689	0.6096	0.8185	1.5706	1.2196	0.8775	0.839	0.9591	1.4196	0.9582
1553	3-methyladipate	Lipid	Fatty Acid, Dicarboxylate	36749	LC/MS Polar	100001765	2865	159.066	3058-01-03	12292	11789		HMDB00555	0.845	1.2625	0.6785	0.2709	1.1613	1.6713	0.6469	0.4167	0.1249	0.474	0.5619	0.8588	1.9519	2.3293	1.6	0.2815	1.3678	1.9891	0.8955	0.2529	1.2588	2.7576	1.428	0.3092	0.9787	1.9828	1.4157	0.1846
322	3-methylcrotonylglycine	Amino Acid	Leucine, Isoleucine and Valine Metabolism	31940	LC/MS Pos Early	100001149	1980	158.081	33008-07-0	169485	148224		HMDB00459	0.6618	0.5105	1.9871	1.505	0.657	0.5805	2.0676	1.14	1.2062	0.8389	2.7851	1.0048	1.1106	1.1392	2.5905	0.4615	0.7674	0.5738	1.8441	0.5443	0.56	0.5658	1.2284	1.1324	0.6333	0.6208	1.0262	0.7732
3987	3-methylcytidine	Nucleotide	Pyrimidine Metabolism, Cytidine containing	35132	LC/MS Pos Early	100001466	2176	258.108	21028-20-6	159649	9164190			0.9657	0.9914	1.3133	1.0342	0.6996	0.5675	1.1061	0.9927	0.9563	0.7428	0.3068	1.7466	1.141	1.0795	1.3161	1.6589	0.8644	1.3352	1.4461	1.4989	1.1582	1.1863	1.8839	1.0895	0.7202	0.4018	0.639	1.3328
327	3-methylglutaconate	Amino Acid	Leucine, Isoleucine and Valine Metabolism	57747	LC/MS Polar	100002458	2700	99.0452	5746-90-7	1551553	1267861		HMDB00522	2.8103	2.0692	2.0005	2.4561	1.1191	0.7971	0.9931	1.3714	1.5232	1.6303	1.7656	1.6987	1.0972	0.9107	1.1067	0.6241	0.6002	0.664	0.9417	0.6236	0.752	1.1891	1.6293	1.2472	0.5822	0.5962	1.0721	1.0618
1546	3-methylglutarate/2-methylglutarate	Lipid	Fatty Acid, Dicarboxylate	54676	LC/MS Polar	100010834	2832	145.051						1.9345	1.6433	1.056	0.9448	1.2968	1.1962	0.9611	0.9904	0.9584	1.4455	1.2282	0.7926	1.3272	1.3377	0.9393	0.429	0.8083	1.1989	1.1371	0.4099	1.0084	1.7528	0.8966	0.7712	0.817	1.1243	0.717	0.4099
69	3-methylhistidine	Amino Acid	Histidine Metabolism	15677	LC/MS Neg	100000042	906.3	168.078	368-16-1	64969	58494	C01152	HMDB00479	1.1349	1.2138	1.2852	1.2883	1.1768	1.1721	0.9563	1.2023	0.5458	0.9674	1.1772	1.0018	0.7096	0.6692	0.6183	0.6102	0.9163	1.5478	2.0922	1.7015	0.8003	1.2253	2.4072	2.3578	0.74	1.6809	1.5656	1.5984
4282	3-phenylpropionate (hydrocinnamate)	Xenobiotics	Benzoate Metabolism	15749	LC/MS Neg	100000010	2860	149.061	501-52-0	107	10181339	C05629	HMDB00764	0.1928	0.2918	0.4097	1.7977	0.4975	0.909	0.6014	4.0374	0.6755	1.9142	1.2414	3.8285	0.8164	1.2998	0.7571	1.8732	0.379	1.5451	0.7975	1.0206	0.3533	4.0295	1.2401	3.5047	0.6949	2.2563	1.1315	2.8909
3973	3-ureidopropionate	Nucleotide	Pyrimidine Metabolism, Uracil containing	3155	LC/MS Pos Early	1053	875	133.061	462-88-4	111	109	C02642	HMDB00026	1.2387	1.7575	1.423	0.7845	0.8893	1.1075	0.8634	0.6544	0.9992	2.0609	1.5133	0.8724	1.0026	1.1313	1.2496	0.4717	0.7282	1.315	0.9817	0.5233	0.6218	1.7957	1.6812	0.5518	1.1186	1.2126	0.9945	0.7754
2975	3beta-hydroxy-5-cholestenoate	Lipid	Sterol	54805	LC/MS Neg	100006370	5398	415.322	6561-58-6	165511		C17333		0.4573	0.4573	0.6418	1.4178	0.6961	0.4573	0.4573	3.0892	0.7999	0.4573	0.4573	1	2.2631	0.896	0.9673	3.4831	1.4493	0.6701	0.4573	2.5794	1.5441	1.0175	1.298	1.1367	0.7734	0.4573	0.4573	0.8181
505	4-acetamidobutanoate	Amino Acid	Polyamine Metabolism	1558	LC/MS Neg	1113	894	144.067	3025-96-5	18189	17180	C02946	HMDB03681	0.9506	0.9449	1.3388	1.3979	0.8306	0.9895	0.67	1.6778	1.0105	1.1619	1.3115	1.2001	0.9292	0.8063	0.834	0.6803	0.5068	0.5458	0.8805	0.6161	0.8104	1.019	1.7164	4.0883	0.96	0.5951	0.9521	2.6297
4231	4-acetylphenol sulfate	Xenobiotics	Benzoate Metabolism	44620	LC/MS Neg	100000711	2375	215.002		4684006	3872009			0.4288	0.4288	0.4288	1.7974	0.9888	0.6287	0.5916	2.6481	3.2478	2.2213	3.1291	4.4885	0.852	0.7392	0.5715	0.4951	1.0037	1.1097	1.4451	0.8927	0.4288	0.4288	0.4288	1.2086	0.4288	0.4288	0.4288	0.4288
4747	4-allylphenol sulfate	Xenobiotics	Food Component/Plant	37181	LC/MS Neg	100001868	3805	213.023						0.5286	0.5286	0.5286	0.5286	0.5286	0.5286	0.5286	0.5286	0.5286	0.5286	0.5286	0.5286	0.5286	0.5286	0.5286	0.5286	0.5286	0.5286	0.5286	0.5286	0.5286	0.5286	0.5286	0.5286	0.5286	0.5286	0.5286	0.5286
5709	4-chlorobenzoic acid	Xenobiotics	Chemical	63988	LC/MS Neg	100021784	3015	154.991	74-11-3					1.3551	0.9213	1.18	1.0192	1.3774	0.8065	1.1771	0.7827	0.9313	0.6623	0.4445	0.6784	1.2537	1.0043	0.4445	1.0458	1.0606	0.8948	1.0123	1.2067	1.0536	1.112	1.1478	0.778	1.0724	0.8337	0.9957	0.4445
2985	4-cholesten-3-one	Lipid	Sterol	38125	LC/MS Pos Late	100002227	2520	385.346	601-57-0	91477	427	C00599	HMDB00921	0.9639	1.2139	0.6213	1.0034	0.6655	1.2234	1.4841	0.4139	1.0774	1.5668	1.9132	1.2459	0.8204	0.8648	1.5512	1.3853	1.1655	1.1609	1.9839	0.6577	0.6951	0.6562	0.7789	0.3066	0.3066	0.3066	0.6159	0.3066
4220	4-ethylcatechol sulfate	Xenobiotics	Benzoate Metabolism	63072	LC/MS Neg	100020536	3379	217.018						1.0184	0.4694	0.4366	2.9362	1.104	0.7306	0.4162	3.0415	2.2573	1.7369	1.7197	6.0965	1.1336	0.6269	0.4535	1.1852	0.7872	0.5762	0.5	1.4799	0.41	0.41	0.41	1.2111	1.0655	0.6112	0.41	0.7838
4236	4-ethylphenol glucuronide	Xenobiotics	Benzoate Metabolism	52937	LC/MS Neg	100009049	3167	297.098						0.2417	0.1758	0.1438	2.3059	0.3747	0.365	0.4371	2.5105	1.9529	1.9221	2.1041	3.2789	1.4413	1.4825	0.8825	2.1213	1.4211	1.0215	0.7696	2.0032	0.8697	0.9778	0.6936	3.0804	1.1531	1.1958	0.7587	1.0394
4235	4-ethylphenylsulfate	Xenobiotics	Benzoate Metabolism	36099	LC/MS Neg	100001756	3580	201.023	123-07-9	20822574		C13637	HMDB62551	1.2936	0.8666	0.7798	2.0692	1.6265	1.3541	1.2958	3.2191	4.3086	3.3244	3.9414	4.7081	1.0103	0.772	0.7922	0.4572	1.2125	1.0193	0.8643	1.4826	0.0867	0.1189	0.113	0.5023	1.7285	1.2449	1.0993	0.4389
508	4-guanidinobutanoate	Amino Acid	Guanidino and Acetamido Metabolism	15681	LC/MS Pos Early	100000096	2320	146.092	463-003;463-00-3	500	486	C01035	HMDB03464	1.2434	0.7081	0.5545	4.2955	0.9839	0.7864	0.595	4.7272	0.7513	1.3526	0.8057	3.442	1.4292	0.8684	0.6154	1.0503	1.058	1.1801	1.0841	0.4736	1.5737	1.5078	0.8338	4.0367	0.8727	1.1287	0.8467	2.8922
1548	4-hydroxy-2-oxoglutaric acid	Lipid	Fatty Acid, Dicarboxylate	40062	LC/MS Polar	100002537	3073	161.009	1187-99-1	599	579	C01127	HMDB02070	0.1935	0.1935	1.0819	0.1935	0.1935	1.4184	0.8935	0.1935	0.7244	2.0184	1.8562	0.6303	0.6319	1.0566	1.3032	0.1935	0.2886	1.7115	1.6129	0.1935	0.1935	3.3179	2.236	0.5354	0.3335	0.6369	0.505	0.1935
4204	4-hydroxybenzoate	Xenobiotics	Benzoate Metabolism	21133	LC/MS Neg	100000862	820	137.024	99-96-7	135	132	C00156	HMDB00500	0.149	0.8679	0.149	0.149	0.149	1.8591	0.149	0.149	0.149	2.3083	0.2384	0.149	0.149	0.8353	0.149	0.149	0.149	1.361	0.3641	0.149	0.149	3.7287	0.149	0.149	0.149	1.086	0.2041	0.149
48	4-hydroxyglutamate	Amino Acid	Glutamate Metabolism	40499	LC/MS Pos Early	100002544	1141	164.055	2485-33-8	439902	388936	C03079	HMDB01344	0.8624	1.1959	1.296	1.0822	0.6534	1.2208	0.6841	0.7102	0.6686	1.4133	0.793	0.6016	1.0792	1.3498	1.3848	0.9863	1.2398	2.5055	1.6383	0.9829	1.3578	3.2068	1.7245	1.3878	1.0137	1.2875	0.9426	0.916
4188	4-hydroxyhippurate	Xenobiotics	Benzoate Metabolism	35527	LC/MS Neg	100001423	1475	194.046	2482-25-9	151012	133104		HMDB13678	0.1762	2.6028	0.5333	0.8552	0.3013	5.5808	0.8354	1.4742	0.3928	4.5771	1.7189	1.0512	0.258	3.3688	0.7844	0.2542	0.3132	4.6604	1.2181	0.1596	0.2023	7.1453	1.6647	2.131	0.3111	5.147	1.0621	1.0255
152	4-hydroxyphenylacetate	Amino Acid	Phenylalanine Metabolism	541	LC/MS Neg	144	1361	151.04	156-38-7	127	3881560	C00642	HMDB00020	0.3339	0.4689	0.3339	1.9881	0.355	0.5204	0.732	2.9089	0.7936	1.6619	2.1773	0.7826	0.486	0.9402	1.8146	0.3339	0.3601	0.6741	0.8357	0.3339	1.1565	1.193	1	4.5764	0.5471	0.9956	1.1314	8.9814
1100	4-hydroxyphenylacetylglycine	Peptide	Acetylated Peptides	43525	LC/MS Neg	100004418	1622	208.062	28116-23-6	440732	389604	C05596		0.4358	0.2912	0.9043	8.848	0.4142	0.253	0.9643	8.1741	0.8974	0.4646	1.7622	2.1445	0.8381	0.814	1.602	0.7923	0.5654	0.3667	1.0357	0.4516	0.6489	0.5318	1.5548	14.1978	0.8237	0.5567	0.8085	19.7928
166	4-hydroxyphenylpyruvate	Amino Acid	Tyrosine Metabolism	1669	LC/MS Neg	1141	1690	179.035	156-39-8	979	954	C01179	HMDB00707	0.1805	0.2394	0.7841	0.2639	0.1909	0.5828	4.6168	1.0118	0.9592	4.0461	10.5778	0.5814	0.9882	3.0038	30.7099	0.3506	0.2897	1.4945	0.3327	0.1805	0.1805	2.1071	0.2112	0.4367	0.4189	1.1028	1.4432	0.8407
91	4-imidazoleacetate	Amino Acid	Histidine Metabolism	32349	LC/MS Pos Early	100001207	2055	127.05	645-65-8	96215	86856	C02835	HMDB02024	0.6999	0.3494	0.4403	2.0307	0.6095	0.4	0.3531	2.6878	1.1445	0.5695	0.7199	1.6542	1.031	0.6018	0.7337	1.0619	1.6403	0.6811	1.1318	0.8599	1.0043	1.3389	1.6937	4.1888	0.7601	0.3928	0.2974	3.3687
183	4-methoxyphenol sulfate	Amino Acid	Tyrosine Metabolism	48457	LC/MS Neg	100006262	2412	203.002	3233-60-1					0.1388	1.0648	7.0367	0.3279	0.1493	0.9364	7.4087	0.9794	0.7564	2.2247	12.4875	0.8916	0.4551	1.1658	5.5534	0.1388	0.4392	1.7283	8.0833	0.1388	0.1388	0.3288	2.2109	0.2573	0.1996	1.5194	8.0107	0.501
304	4-methyl-2-oxopentanoate	Amino Acid	Leucine, Isoleucine and Valine Metabolism	22116	LC/MS Neg	100000551	2170	129.056	816-66-0	70	69	C00233	HMDB00695	0.7982	0.9915	1.8322	0.7764	1.0402	1.205	2.1785	0.8995	0.8963	0.7829	1.1809	1.0411	0.8378	1.0085	1.9752	0.9796	0.6519	1.225	1.5029	0.5213	0.8367	1.6375	1.1741	0.871	0.8785	1.0473	1.4707	0.8912
4221	4-methylcatechol sulfate	Xenobiotics	Benzoate Metabolism	46146	LC/MS Neg	100004111	2665	203.002						0.9104	0.4763	0.7394	2.6432	2.9561	1.6623	1.3282	4.0078	3.4137	2.2396	3.1549	5.6431	0.727	0.4321	0.5548	1	0.7384	0.7057	1.0506	1.4866	0.278	0.7156	0.278	1.3627	1.0472	0.6342	0.6045	2.205
4237	4-vinylphenol sulfate	Xenobiotics	Benzoate Metabolism	36098	LC/MS Neg	100001755	3320	199.007	2628-17-3	6426766	4932200	C05627	HMDB62775	1.9176	1.508	1.5039	1.6436	2.0585	1.7263	1.6036	2.5219	5.1862	4.6825	4.9506	3.9427	1.168	1.0284	1.1147	0.3146	0.9716	1.1438	0.9431	0.8978	0.0685	0.0608	0.1164	0.3414	1.5687	1.0319	1.1243	0.3614
3966	5,6-dihydrouracil	Nucleotide	Pyrimidine Metabolism, Uracil containing	1559	LC/MS Neg	1125	1120	113.036	504-07-4	649	629	C00429	HMDB00076	0.1871	0.9768	0.8649	0.1871	0.5715	1.441	1.1844	0.2807	0.1871	2.022	0.8154	0.1871	1.0188	1.7873	2.398	0.1871	0.1871	2.8509	0.9816	0.3512	0.5588	6.8462	1.0296	0.1871	0.5053	1.4688	1.1966	0.1871
3957	5,6-dihydrouridine	Nucleotide	Pyrimidine Metabolism, Uracil containing	61833	LC/MS Neg	100001425	1119	245.078	5627-05-04	94312	85115			1.2225	0.9156	1.0244	0.9937	1.0901	0.8284	0.7415	0.8554	1.0195	0.8329	1.0724	1.0642	1.1891	1.1351	1.0747	1.117	0.9878	0.775	1.2038	0.9694	1.1911	1.024	1.4985	1.4088	0.8573	0.5907	0.6328	0.8383
113	5-(galactosylhydroxy)-L-lysine	Amino Acid	Lysine Metabolism	43582	LC/MS Pos Early	100002462	2755	325.161	32448-36-5	123986				1.4647	1.3277	1.2252	0.4739	1.3091	1.3223	0.8197	0.8023	0.8572	1.0508	0.2789	0.8011	1.3277	1.3201	1.0085	0.4161	1.2136	1.365	0.7194	1.0465	0.8845	1.407	2.1002	1.3648	1.0676	1.0456	0.4316	1.116
1398	5-dodecenoate (12:1n7)	Lipid	Medium Chain Fatty Acid	33968	LC/MS Neg	100001232	5224	197.155	2430-94-6	5312378	4471803		HMDB00529	1.1565	0.8878	0.9199	0.8797	1.1737	0.9661	1	0.4728	1.0197	0.8068	0.7134	0.3345	1.2934	0.9366	1.0876	1.6776	1.1956	1.114	0.9224	1.4964	1.4047	1.3516	1.1994	0.9416	1.3899	0.9036	0.7874	0.7075
1729	5-dodecenoylcarnitine (C12:1)	Lipid	Fatty Acid Metabolism (Acyl Carnitine, Monounsaturated)	61769	LC/MS Pos Late	100016069	1135	342.264					HMDB13326	1.1766	1.4394	0.4376	0.8282	0.3355	0.8375	0.9802	0.3355	0.3355	0.3355	0.5467	0.3355	0.3355	0.3355	0.5303	1.4694	0.3355	1.2936	0.3355	0.5204	0.3355	2.2069	0.6679	0.3355	0.3355	0.3355	0.3355	0.3355
1829	5-hydroxyhexanoate	Lipid	Fatty Acid, Monohydroxy	31938	LC/MS Neg	100001148	1267	131.071	44843-89-2	170748	149280		HMDB00525	0.8254	1.6775	0.8254	0.3069	0.918	1.0953	0.9212	0.7988	1.4768	1.7406	1.1668	0.6075	0.8395	1.0648	0.6091	0.6529	1.3248	1.5054	0.7333	0.4991	2.8129	3.9333	1.5187	1.1747	1.0698	2.9033	1.3794	0.3321
112	5-hydroxylysine	Amino Acid	Lysine Metabolism	15685	LC/MS Pos Early	100000054	2790	163.108	13204-98-3	1029	1002	C16741	HMDB00450	1.0618	1.1953	1.2748	1.3937	0.9656	0.7848	0.7333	0.786	0.9449	0.734	1.0646	0.82	1.221	1.1712	1.0466	0.9707	1.2926	1.1464	1.2479	0.8932	1.4394	0.9692	1.4519	1.3885	0.9431	0.8972	0.9429	0.8878
3997	5-methyl-2'-deoxycytidine	Nucleotide	Pyrimidine Metabolism, Cytidine containing	38159	LC/MS Pos Early	100002300	2303	242.114	838-07-3	440055	389065	C03592	HMDB02224	0.8085	1.2265	1.8447	1.2162	0.8197	0.8429	1.3026	1.2642	0.8641	0.6998	1.8415	2.18	0.7914	1.0995	1.5719	0.5707	0.8539	0.8756	1.6025	0.6468	0.6573	0.4865	1.3841	1.1583	0.6535	0.5697	0.9807	1.0909
3988	5-methylcytidine	Nucleotide	Pyrimidine Metabolism, Cytidine containing	22119	LC/MS Pos Early	100000763	2227	258.108	2140-61-6	92918	83877		HMDB00982	1.0356	1.1808	1.4571	0.9195	0.8642	0.9847	1.2731	0.6082	1.0806	1.0377	1.094	1.0281	1.0101	0.9897	1.2318	0.8548	0.9899	1.3447	1.5283	1.0854	0.9033	1.1897	1.32	0.6028	0.6742	0.6667	0.924	0.7994
501	5-methylthioadenosine (MTA)	Amino Acid	Polyamine Metabolism	1419	LC/MS Pos Early	212	2752	298.097	2457-80-9	439176	388321	C00170	HMDB01173	0.5303	1.4301	1.7645	0.7426	0.3359	0.8708	1.0973	0.9888	0.5833	2.2456	2.4695	0.9788	0.6895	1.2212	1.508	0.8449	1.0124	2.9143	1.7171	0.5541	0.4679	1.9055	1.0705	0.6009	0.3401	1.6794	1.7977	0.9939
399	5-methylthioribose**	Amino Acid	Methionine, Cysteine, SAM and Taurine Metabolism	62100	LC/MS Pos Early	100002103	790	181.053	23656-67-9	494	480		HMDB01087	0.714	0.71	0.9536	1.0437	1.166	0.8616	0.8625	1.0531	0.6566	0.9361	0.9818	1.123	1.0132	1.0113	1.0103	0.8909	1.0506	1.0259	1.0822	1.5312	1.1461	1.1163	1.3156	1.5955	1.043	0.8145	0.7806	1.1764
3959	5-methyluridine (ribothymidine)	Nucleotide	Pyrimidine Metabolism, Uracil containing	35136	LC/MS Neg	100001446	1778.1	257.078	1463-10-1	445408	393058		HMDB00884	0.993	0.852	1.1045	0.8602	0.9689	1.1414	0.8412	0.8534	1.0964	1.2095	0.9185	1.0415	1.3515	0.9899	1.1643	0.9919	0.9656	1.5834	0.8967	1.1233	1.2388	0.9329	0.9521	1.0448	1.0194	1.0706	0.8939	0.8349
524	5-oxoproline	Amino Acid	Glutathione Metabolism	1494	LC/MS Neg	1021	738.5	128.035	98-79-3	7405	7127	C01879	HMDB00267	1.3051	1.0287	1.2264	1.6335	1.1701	0.9324	0.7562	1.2661	0.7504	0.698	0.543	0.8362	1.1927	0.9987	0.8888	1.1833	0.9257	1.0357	0.946	1.1032	1.2493	1.1419	1.5251	1.4966	0.9711	0.8289	0.8055	1.2864
3036	5alpha-pregnan-3beta,20beta-diol monosulfate (1)	Lipid	Progestin Steroids	37196	LC/MS Neg	100002009	5180	399.221						0.3959	0.3959	0.3959	0.3959	1.1869	1.6691	1.3606	1.1886	0.7335	0.7975	0.6846	0.753	0.5313	0.6226	0.3959	0.3959	0.3959	0.3959	0.3959	0.3959	0.7041	1.0229	0.8119	0.3959	0.3959	0.5923	0.6534	0.3959
3233	6-beta-hydroxylithocholate	Lipid	Secondary Bile Acid Metabolism	36807	LC/MS Neg	100001625	4830	391.285	668-49-5	5283821	4446909	C15515	HMDB00811	0.6652	0.246	0.2395	7.9729	1.3655	0.682	0.4507	65.4781	1.277	0.3146	0.6512	7.1748	1.2464	0.2694	0.2707	2.1823	0.5714	0.1987	0.1674	0.964	1.6835	1.6851	0.3264	5.937	1.5282	0.589	0.3249	2.2178
294	6-bromotryptophan	Amino Acid	Tryptophan Metabolism	62503	LC/MS Pos Early	100020414	3371	283.008						0.6403	0.7231	0.9948	1.3369	1.2163	1.0845	1.2126	1.5581	0.6115	0.4593	0.7542	1.0145	1.3392	1.4162	1.5713	1.5886	0.3682	0.7112	1.0347	0.6565	0.6995	0.712	1.581	1.7673	0.6746	0.6639	0.9351	1.3356
5678	6-hydroxyindole sulfate	Xenobiotics	Chemical	48698	LC/MS Neg	100006260	2498	212.002		122198196				0.9457	0.5546	1.4657	2.1998	4.5837	2.8688	3.3774	5.0245	6.0745	3.701	5.4072	4.4325	0.657	0.4986	0.6276	0.478	0.4017	0.4382	0.7087	1.1011	0.2208	0.2081	0.4957	1.1055	0.6769	0.4033	0.529	0.9994
3262	6-oxolithocholate	Lipid	Secondary Bile Acid Metabolism	46336	LC/MS Neg	100001068	5033	389.27	2393-61-5	164960	144621			1.0598	0.1775	0.3298	8.1175	1.0895	0.3847	0.2346	51.9033	1.7735	0.3378	0.5992	4.82	1.8686	0.2489	0.2094	2.0095	0.5068	0.1472	0.1164	0.9312	1.8763	1.8061	0.2918	5.5153	1.9253	0.5164	0.4161	1.571
126	6-oxopiperidine-2-carboxylate	Amino Acid	Lysine Metabolism	43231	LC/MS Neg	100004499	965	142.051	34622-39-4	3014237	2282737		HMDB61705	0.8381	1.0146	2.0675	1.3527	0.8707	0.9218	1.196	1.5218	0.5378	0.5405	0.6491	1.4503	0.7713	0.8376	1.4666	0.6076	0.7319	1.0865	1.0619	0.4424	0.7927	1.0467	1.7192	1.7868	0.6398	0.5788	0.913	1.6081
2972	7-alpha-hydroxy-3-oxo-4-cholestenoate (7-Hoca)	Lipid	Sterol	36776	LC/MS Neg	100001609	5288.1	429.301	115538-85-7	3081085	2338765	C17337	HMDB12458	0.9234	0.8593	0.7213	1.0704	1.1321	0.8554	0.9722	2.7621	1.0097	1.1471	0.72	0.5081	1.7742	1.5048	1.4208	1.2337	1.9554	1.5205	1.4762	1.0991	1.4078	1.6628	1.6838	1.5563	1.3405	0.9364	0.8515	0.6488
3922	7-methylguanine	Nucleotide	Purine Metabolism, Guanine containing	35114	LC/MS Pos Early	100001456	2175	166.072	578-76-7	11361	10883	C02242	HMDB00897	0.7148	0.8783	1.1543	0.8816	0.8215	0.9244	1.0538	0.8674	1.1125	1.0854	1.5226	0.8197	1.0275	1.0476	1.3302	0.8527	0.8919	1.1395	1.3417	0.7175	1.1395	1.3643	1.6721	0.9133	0.7074	0.9982	0.9718	0.6092
4297	7-methylurate	Xenobiotics	Xanthine Metabolism	39598	LC/MS Pos Early	100002241	1321	183.051	612-37-3	69160	62375	C16355	HMDB11107	1.0665	1.214	1.1329	1.2474	1.155	1.2974	1.025	1.1205	0.811	0.7325	0.6125	0.7627	1.1553	1.2586	0.8661	1.0442	1.3131	1.3305	1.0154	0.7924	1.4165	1.0825	1.1309	1.0728	0.9668	1.0335	0.8645	1.1315
1835	8-hydroxyoctanoate	Lipid	Fatty Acid, Monohydroxy	21239	LC/MS Neg	100000956	2300	159.103	764-89-6	69820	63018		HMDB61914	0.6453	0.9733	1.1612	0.4731	0.94	1.1434	1.276	1.1572	0.7707	1.7587	1.1328	0.7556	0.9313	1.0552	0.7484	0.7015	0.8339	1.3779	0.8198	0.6683	1.0785	2.1011	1.0748	1.3915	1.0009	1.1102	0.817	0.5252
1865	9,10-DiHOME	Lipid	Fatty Acid, Dihydroxy	38399	LC/MS Neg	179	5180	313.238	263399-34-4	9966640	8142232	C14828	HMDB04704	4.2596	0.6163	0.4606	1.1488	1.9062	1.0841	0.4989	1.6709	5.7275	0.8799	0.1577	0.9127	3.0757	0.4187	1.3162	1.3714	6.3945	0.7302	0.2523	2.7102	10.158	4.1925	1.4352	1.0226	9.2995	1.1856	0.2653	0.7228
1698	acetylcarnitine (C2)	Lipid	Fatty Acid Metabolism (Acyl Carnitine, Short Chain)	32198	LC/MS Pos Early	100000802	2282	204.123	5080-50-2	1	5406074	C02571	HMDB00201	0.6042	1.027	0.8361	1.8385	0.4216	1.2588	0.8014	1.2253	0.6369	2.7469	1.1136	1.3163	0.4852	0.4299	0.3889	2.7112	0.6112	2.3255	0.8694	1.6079	0.5236	3.4114	1.2459	1.3647	0.4831	2.6389	1.469	1.8642
1343	aconitate [cis or trans]	Energy	TCA Cycle	46173	LC/MS Neg	100001359	580	173.009						1.1592	1.1555	0.5919	1.0725	0.9361	0.9576	0.3545	0.6363	1.4176	1.3465	0.9099	0.8801	1.314	1.0856	0.8092	2.4162	1.7829	1.5974	1.1246	1.158	1.7584	1.5008	1.316	0.7069	1.0004	1.182	0.8405	0.6925
3883	adenine	Nucleotide	Purine Metabolism, Adenine containing	554	LC/MS Neg	880	1680	134.047	73-24-5	190	185	C00147	HMDB00034	1.2547	1.4506	1.2012	0.6909	0.944	0.8929	0.87	1.1936	0.7239	1.3806	0.9092	0.8538	1.1305	1.0944	1.5349	1.4162	1.0638	3.1497	1.2948	1.8067	0.9551	1.0844	1.1864	0.9866	0.8754	0.8301	1.1937	0.8943
3882	adenosine	Nucleotide	Purine Metabolism, Adenine containing	555	LC/MS Pos Early	798	2169	268.104	58-61-7	60961	54923	C00212	HMDB00050	75.652	0.8009	0.9724	2.4667	25.6627	0.794	0.7765	0.5372	5.5572	0.2835	0.3775	0.6411	3.4666	0.769	12.3558	0.4464	3.7611	0.2835	5.7277	1.3136	0.489	1.3064	1.1666	0.7232	19.4085	0.2835	0.2835	0.7253
3875	adenosine 5'-monophosphate (AMP)	Nucleotide	Purine Metabolism, Adenine containing	32342	LC/MS Pos Early	209	1013	348.07	149022-20-8	6083	10239183	C00020	HMDB00045	81.6205	0.7574	0.9828	2.2607	34.1373	0.6822	0.8798	0.8736	5.455	0.8385	1.0296	0.8999	2.7771	0.7152	12.52	1.0253	3.1914	0.6887	7.053	0.9187	0.7248	1.3942	1.3023	0.7446	9.4063	0.6633	0.6384	0.7865
1549	adipate (C6-DC)	Lipid	Fatty Acid, Dicarboxylate	21134	LC/MS Polar	100000863	3000	145.051	124-04-9	196	191	C06104	HMDB00448	0.4801	0.7496	0.5721	0.4303	0.3988	0.8077	0.4578	0.3988	1.2726	1.5101	1.0423	0.9173	0.7232	0.7256	1.2652	1.4859	1.956	1.6348	0.7037	1.0541	1.4961	2.0938	0.3988	0.5114	1.0823	2.037	0.7979	0.5323
1751	adipoylcarnitine (C6-DC)	Lipid	Fatty Acid Metabolism (Acyl Carnitine, Dicarboxylate)	52988	LC/MS Pos Early	100006614	2570	290.16		71296139	28540385		HMDB61677	0.304	0.3195	1.0564	1.0217	0.4679	0.5749	0.996	0.4935	0.7383	0.8391	1.3624	1.7957	0.3078	0.4441	0.7897	1.4539	1.0754	1.2064	2.4747	2.553	0.55	0.6683	2.2542	1.8397	0.6384	0.7394	2.1039	1.7153
1462	adrenate (22:4n6)	Lipid	Long Chain Polyunsaturated Fatty Acid (n3 and n6)	32980	LC/MS Neg	100001193	5678	331.264	2091-25-0	5497181	4445971	C16527	HMDB02226	2.1095	1.004	1.0955	0.5952	2.3844	1.0834	0.6926	0.724	2.2983	0.6643	0.6263	0.8136	2.582	1.1024	0.8951	2.4537	2.6248	0.7113	0.4726	2.0957	2.375	1.4698	0.9851	0.3137	2.0545	1.1268	0.4502	0.2085
28	alanine	Amino Acid	Alanine and Aspartate Metabolism	1126	LC/MS Pos Early	811	1700	90.055	56-41-7	5950	5735	C00041	HMDB00161	0.6484	0.6695	1.1094	1.0801	0.863	0.9429	1.2	1.0234	0.9591	1.2438	1.165	0.9246	1.1232	1.1626	1.682	0.767	0.8741	1.3725	1.3751	0.607	0.7276	1.2134	1.3965	0.9227	0.8776	0.9847	1.2501	0.7913
3870	allantoic acid	Nucleotide	Purine Metabolism, (Hypo)Xanthine/Inosine containing	33434	LC/MS Polar	218	2960	175.047	99-16-1	203	198	C00499	HMDB01209	0.9492	0.9726	1.7614	1.2056	0.9144	0.7519	0.7434	0.8796	0.8986	0.5051	0.5051	1.8826	1.0274	0.7223	1.2809	0.8601	0.935	0.9077	0.5051	0.8508	0.9457	0.5051	4.2974	2.4246	0.7418	0.7344	0.5051	1.036
3869	allantoin	Nucleotide	Purine Metabolism, (Hypo)Xanthine/Inosine containing	1107	LC/MS Polar	1002	1672	157.037	97-59-6	204	199	C02350	HMDB00462	0.9895	1.0406	2.0879	0.9671	0.8191	0.6239	1.181	0.7543	1.0008	1.1273	2.3889	1.2638	0.8246	0.6755	1.3251	0.6763	0.8803	1.0789	1.5944	0.7147	0.761	1.3524	3.3593	0.9114	0.6903	0.9345	1.9947	0.9992
4479	alliin	Xenobiotics	Food Component/Plant	41494	LC/MS Pos Early	100003473	1470	178.053	556-27-4	87310	78760	C08265	HMDB33592	0.7788	0.7593	0.5632	0.2445	0.9945	1.6777	0.3441	0.2445	0.2445	0.8489	1.4413	0.2445	1.3458	2.2153	1.6427	0.2445	0.2445	0.923	0.4101	0.2445	0.2445	1.2139	2.0752	0.2924	0.2445	0.2445	0.2445	0.2445
1796	alpha-hydroxycaproate	Lipid	Fatty Acid, Monohydroxy	37073	LC/MS Neg	100001723	1920	131.071	6064-63-7	99824	90191		HMDB01624	0.6575	0.6231	0.5849	1.3155	0.5173	0.6372	0.8024	0.5425	0.7573	0.4539	0.576	1.9263	1.1681	0.624	0.8898	0.4947	0.6747	0.5762	0.7895	0.695	1.1353	1.19	1.2929	2.7342	2.1938	1.55	1.6591	1.1647
308	alpha-hydroxyisocaproate	Amino Acid	Leucine, Isoleucine and Valine Metabolism	22132	LC/MS Neg	100000706	1840	131.071	10303-64-7	83697	75520	C03264	HMDB00746	0.5187	0.8371	1.3494	0.9767	0.6346	0.8513	2.29	2.8643	0.6266	0.8551	1.8271	0.5374	0.7047	0.9314	2.5833	0.7525	0.495	1.183	1.6784	0.3757	0.5747	1.5909	1.5321	1.4942	0.7412	1.0914	1.7659	1.2643
376	alpha-hydroxyisovalerate	Amino Acid	Leucine, Isoleucine and Valine Metabolism	46537	LC/MS Polar	100001300	1052	117.056	600-37-3	99823	90190		HMDB00407	0.7758	0.992	1.4991	0.7136	0.7566	0.7696	1.7015	0.9241	0.8961	1.2383	2.9876	0.7168	0.7527	0.8638	2.0602	0.7968	0.7816	1.1948	1.6525	0.6029	0.6534	1.2993	2.0125	0.7252	1.3052	1.366	1.9249	1.3259
406	alpha-ketobutyrate	Amino Acid	Methionine, Cysteine, SAM and Taurine Metabolism	4968	LC/MS Polar	796	940	101.024	600-18-0	58	2829426	C00109	HMDB00005	0.3703	1.7855	2.7767	0.3984	0.7078	1.3247	1.293	0.5284	0.6529	0.973	1.2003	1.3463	0.3719	0.9605	1.2941	1.955	0.5746	1.3514	0.7806	0.7188	0.5703	0.8812	0.7734	0.5941	0.6126	1.8922	2.3205	2.072
44	alpha-ketoglutaramate*	Amino Acid	Glutamate Metabolism	62101	LC/MS Polar	100002397	1916	144.03	18465-19-5	48				0.6839	0.4932	1.8854	1.9458	0.5336	0.4527	1.3406	1.8739	0.6338	1.3133	2.8553	4.3934	0.6729	0.5034	1.893	0.8772	0.5132	1.0117	2.5266	1.6488	0.4279	0.5909	2.8141	3.5403	0.3934	0.5411	1.7476	3.8855
1347	alpha-ketoglutarate	Energy	TCA Cycle	528	LC/MS Polar	93	2700	145.014	305-72-6;328-50-7;22202-68-2	51	50	C00026	HMDB00208	0.4858	0.8275	0.6636	1.119	0.538	0.7142	0.5036	1.0602	1.0179	1.7642	1.2751	1.7566	0.5691	0.617	0.5764	1.0109	1.1341	1.9613	1.4793	1.6875	0.6068	1.8735	1.3606	1.4261	0.659	0.9656	0.9733	1.4853
4085	alpha-tocopherol	Cofactors and Vitamins	Tocopherol Metabolism	1561	LC/MS Pos Late	1105	2522	430.378	59-02-9;10191-41-0	14985	14265	C02477	HMDB01893	1.1524	0.6022	0.9328	0.774	0.3517	0.3938	0.6752	0.8288	1.1102	1.1531	1.0803	1.035	1.2321	1.2142	1.2544	0.9898	1.2102	1.248	1.077	0.9065	1.1826	0.9151	1.1724	1.307	1.5712	1.1745	1.0914	1.1853
82	anserine	Amino Acid	Histidine Metabolism	15747	LC/MS Pos Early	100000044	2924	241.13	10030-52-1	112072	100482	C01262	HMDB00194	0.3943	18.9805	3.2154	1.0263	0.4413	26.1328	4.0422	0.9737	1.0419	39.5173	10.5662	0.7791	0.5378	1.9537	0.743	0.6214	0.6068	46.9359	12.4437	0.9449	0.578	55.5885	15.6931	1.4685	0.4461	47.7179	13.4353	1.4404
256	anthranilate	Amino Acid	Tryptophan Metabolism	4970	LC/MS Pos Early	1258	2606	138.055	118-92-3	227	222	C00108	HMDB01123	0.6209	0.9238	0.8586	1.4617	0.9655	1.3893	0.9994	2.2036	0.9409	1.2735	1.4101	1.1281	0.9152	0.8067	1.0064	0.8778	0.6538	1.1491	0.7902	0.708	0.6815	0.8937	1.1819	1.3904	0.8738	1.0963	1.1888	1.1467
1185	arabitol/xylitol	Carbohydrate	Pentose Metabolism	48885	LC/MS Polar	100006430	1932.4	151.061						0.8162	0.9209	0.8139	1.0973	0.8149	0.675	0.665	1.1908	0.9069	1.073	1.0178	1.3241	1.235	0.9355	1.1175	0.7949	1.0854	1.3549	1.1469	1.0584	0.9554	1.1322	1.2805	1.8261	1.0661	0.9822	1.1097	1.7927
1191	arabonate/xylonate	Carbohydrate	Pentose Metabolism	48255	LC/MS Polar	100006115	2700	165.04						0.9948	0.8418	0.9898	0.8784	0.7844	0.6038	0.4304	0.833	1.0792	1.411	0.8706	1.7688	0.8871	0.7755	0.6905	0.9052	1.2276	1.5422	1.0052	3.5512	0.9763	1.0526	0.9193	1.3686	1.4702	0.9891	1.3533	1.2659
1407	arachidate (20:0)	Lipid	Long Chain Saturated Fatty Acid	1118	LC/MS Neg	893	6240	311.296	506-30-9	10467	10035	C06425	HMDB02212	1.0134	0.8341	0.8643	0.8522	1.0282	1.1481	0.8925	0.9945	1.0375	0.8381	0.9116	1.1068	1.4169	1.0358	0.9101	1.4101	1.6088	0.9775	0.8232	1.4359	1.6166	1.3902	1.0055	0.8095	1.1648	1.2762	0.9546	0.7081
1460	arachidonate (20:4n6)	Lipid	Long Chain Polyunsaturated Fatty Acid (n3 and n6)	1110	LC/MS Neg	229	5535	303.233	506-32-1	444899	392692	C00219	HMDB01043	2.3093	1.5682	0.8872	0.9713	2.283	1.2	0.8244	0.6041	2.2602	0.9934	0.7057	0.8482	2.9013	1.1565	1.1928	2.0018	3.345	1.4273	0.691	1.8529	3.3491	1.6599	0.7623	0.3326	2.5881	1.0099	0.5996	0.2186
1790	arachidonoylcholine	Lipid	Fatty Acid Metabolism (Acyl Choline)	53261	LC/MS Pos Late	100009332	1390	390.337						2.6853	2.0976	1.2052	6.1198	4.0928	0.6092	0.8378	1.9329	3.4115	0.2333	0.8935	2.3793	0.9865	1.5877	1.0441	3.3469	1.6639	0.2243	1.1128	1.0206	2.5093	0.0491	0.4087	0.728	1.2976	0.1075	0.9955	0.2921
469	argininate*	Amino Acid	Urea cycle; Arginine and Proline Metabolism	57461	LC/MS Pos Early	100002769	2150	176.103	157-07-3	160437	140984		HMDB03148	0.4881	0.2768	0.2768	0.2768	0.7542	0.8051	0.517	2.3825	0.4592	1.313	0.6663	0.5369	2.0132	1.2951	0.7823	0.8524	0.831	2.3074	1.2781	0.2768	1.2753	2.6471	1.4749	1.8042	0.7783	1.3089	0.6126	1.1409
431	arginine	Amino Acid	Urea cycle; Arginine and Proline Metabolism	1638	LC/MS Pos Early	231	2825	175.119	1119-34-2	232	227	C00062	HMDB00517	1.0896	0.8471	0.8653	1.732	0.9997	0.7895	0.9256	0.9614	1.0003	0.6191	1.1565	1.3417	1.0856	0.8194	1.1952	1.3559	1.114	0.8504	1.2154	1.2834	0.9994	0.9804	0.9821	1.6266	0.8586	0.718	0.9487	1.2625
4074	ascorbic acid 2-sulfate	Cofactors and Vitamins	Ascorbate and Aldarate Metabolism	63590	LC/MS Polar	100009329	3042	254.982		86484	77998			0.2981	1.1904	1.833	0.8544	0.7212	0.2981	0.5524	0.2981	1.2117	1.9976	3.2575	1.474	0.8144	0.4963	0.8555	0.4934	1.2007	1.1108	1.3143	1.5678	0.3757	1.0297	1.2163	0.6773	0.7681	0.9197	2.4941	1.5912
4075	ascorbic acid 3-sulfate*	Cofactors and Vitamins	Ascorbate and Aldarate Metabolism	63687	LC/MS Polar	100020409	2025	254.981		11425365	9600241			1.2209	1.3186	1.8433	0.7803	1.2771	1.0907	1.6073	0.9169	2.6946	3.067	4.6569	1.7431	0.6489	0.6194	1.0642	0.3676	1.6571	2.3087	2.5867	1.3258	0.5172	0.6785	0.8193	0.3627	0.5877	0.6582	1.1882	0.4173
39	asparagine	Amino Acid	Alanine and Aspartate Metabolism	512	LC/MS Pos Early	917	1225	133.061	70-47-3	6267	6031	C00152	HMDB00168	1.0888	1.1789	1.1119	1.2355	1.0734	1.2199	1.224	1.3608	0.8207	1.0622	0.7677	1.1442	1.2177	1.1501	1.1377	0.9591	0.9717	1.2843	0.7951	0.7246	0.8622	1.23	0.9214	1.0113	0.899	1.0064	0.9659	0.8533
35	aspartate	Amino Acid	Alanine and Aspartate Metabolism	443	LC/MS Pos Early	234	1165	134.045	56-84-8	5960	5745	C00049	HMDB00191	1.1405	1.1108	0.8392	1.7051	1.1725	1.5635	0.6813	1.3819	1.0779	1.0722	0.6277	1.3487	0.9737	0.8082	0.6588	1.1005	1.1891	1.1055	1.322	1.0859	0.9405	1.2319	1.6207	1.4302	0.7286	0.9381	0.5892	0.9711
1999	azelaoyltaurine	Lipid	Endocannabinoid	63226	LC/MS Neg	100021233	1687	294.102						1.3644	3.3164	4.9817	0.9452	1.4111	2.3902	1.7226	1.1902	1.318	3.3052	1.2897	0.678	2.1534	1.2361	1.7306	1	0.4115	0.8102	0.2988	0.1271	0.7817	1.625	1.2717	0.6333	0.2578	0.6892	0.2501	0.1271
1563	azelate (C9-DC)	Lipid	Fatty Acid, Dicarboxylate	18362	LC/MS Polar	2029	2520	187.098	123-99-9	2266	2179	C08261	HMDB00784	0.4574	1.672	1.128	0.5714	0.9712	1.785	1.1128	1.4668	0.7234	4.1313	1.0678	1.0498	0.603	1.4821	0.6357	0.6648	0.81	2.9643	0.956	0.5163	0.9262	2.2519	1.0288	1.0766	0.5191	1.556	0.5921	0.4554
2874	behenoyl sphingomyelin (d18:1/22:0)*	Lipid	Sphingomyelins	48492	LC/MS Pos Late	100006294	3083	787.669			24846873		HMDB12103	1.3088	1.2138	1.1195	1.4416	0.658	0.677	0.6636	0.8205	1.1414	0.9347	1.0461	0.9829	1.2509	1.0413	1.221	1.3784	1.3303	1.2426	1.1186	1.1395	1.2756	1.1101	0.9483	1.0042	0.8262	0.7755	0.6372	0.7637
4194	benzoate	Xenobiotics	Benzoate Metabolism	15778	LC/MS Neg	100000008	1750	121.029	65-85-0	243	238	C00180	HMDB01870	3.4532	5.6209	0.4332	0.3836	3.0941	3.4268	0.6313	0.4811	2.3122	6.6912	0.6607	0.3661	5.8257	5.1934	0.4871	0.3723	1.8399	7.6468	0.461	0.3549	6.1894	20.1434	0.9194	0.456	6.9051	8.7738	0.8276	0.3087
4781	benzyl alcohol glucuronide	Xenobiotics	Food Component/Plant	48781	LC/MS Neg	100006253	2222	283.082	5285-02-09	9795797	7971563			0.6131	1.0345	0.156	0.156	2.8223	6.3218	0.9655	0.156	0.5302	1.5884	0.1844	0.156	0.8889	0.4822	0.156	0.156	0.4259	1.7444	0.156	0.156	1.858	13.4381	0.5304	0.156	3.6995	2.4059	0.156	0.156
3974	beta-alanine	Nucleotide	Pyrimidine Metabolism, Uracil containing	55	LC/MS Pos Early	244	1905	90.055	56-41-7;107-95-9	239	234	C00099	HMDB00056	0.8616	1.125	1.3722	0.8828	0.8312	1.7768	0.9794	0.9347	1.0999	1.5927	0.9591	0.779	1.1808	1.3171	1.1724	1.0201	0.8117	1.9238	1.5784	1.0295	0.9059	2.0313	1.463	0.9833	0.9125	1.6394	1.3101	1.0096
324	beta-hydroxyisovalerate	Amino Acid	Leucine, Isoleucine and Valine Metabolism	12129	LC/MS Neg	1442	1027	117.056	625-08-1	69362	62571		HMDB00754	2.2013	2.4972	3.0251	0.9831	2.6163	1.9094	2.8101	2.6604	0.6535	0.9975	0.7882	0.8079	0.5747	0.6622	1.6393	0.7073	1.0994	0.7519	1.9212	0.488	1.1023	1.8776	2.7177	1.4201	0.5328	0.8358	1.1829	0.9747
325	beta-hydroxyisovaleroylcarnitine	Amino Acid	Leucine, Isoleucine and Valine Metabolism	35433	LC/MS Pos Early	100001594	2584	262.165	99159-87-2		21403176			0.7104	1.3215	0.8392	1.6071	0.4971	1.5237	0.784	1.2441	0.9405	3.2275	1.5769	1.4781	0.8868	0.8663	0.6846	0.9658	0.6414	1.8644	0.954	0.8314	0.561	2.5378	1.041	1.2565	0.6769	1.8651	0.9017	1.0857
326	beta-hydroxyisovalerylglycine	Amino Acid	Leucine, Isoleucine and Valine Metabolism	54908	LC/MS Neg	100010864	1222	174.077		129651821				0.5933	0.4688	1.0812	1.6199	0.9868	0.8629	1.4852	1.5964	1.46	1.3374	1.8169	1.1068	0.6344	0.6426	0.9879	0.3324	0.5287	0.4548	0.8169	0.3785	1.0884	1.1447	1.64	2.1827	0.9508	1.1117	1.3969	1.399
6	betaine	Amino Acid	Glycine, Serine and Threonine Metabolism	3141	LC/MS Pos Early	799	1064	118.086	107-43-7	247	24219951173	C00719	HMDB00043	1.0726	0.8826	0.7901	1.3243	0.9427	0.8553	0.701	1.4129	1.2652	1.1086	0.9175	1.2098	1.4779	1.2184	1.0476	1.3202	1.2646	1.1891	0.9425	0.8321	1.2982	1.206	1.1226	1.5311	0.8967	0.7648	0.6343	0.9772
4463	betonicine	Xenobiotics	Food Component/Plant	38100	LC/MS Pos Early	100002153	1012	160.097	515-25-3	164642	144333	C08269	HMDB29412	0.8794	0.6379	0.6981	2.6655	0.6174	0.5055	0.4282	3.3726	1.1787	0.9245	1.0009	2.1924	0.6077	0.4704	0.4348	1.2466	1.3028	0.9823	1.0911	1.0681	1.1001	1.0757	0.9762	5.4621	0.7926	0.7276	0.723	2.5959
4133	bilirubin (E,E)*	Cofactors and Vitamins	Hemoglobin and Porphyrin Metabolism	32586	LC/MS Neg	100001950	4294	583.256		5315454	4474753			0.3573	0.5629	0.2054	0.2123	0.4017	0.9518	0.2091	0.8632	2.5119	1	0.2157	0.9459	1.0155	0.5532	0.2054	2.7207	1.3436	1.5672	0.2054	1.3342	1.9382	3.6956	0.4783	0.2054	0.9347	2.3701	0.5368	0.2778
4132	bilirubin (Z,Z)	Cofactors and Vitamins	Hemoglobin and Porphyrin Metabolism	43807	LC/MS Pos Late	1090	1840	585.271	635-65-4	5280352	4444055	C00486	HMDB00054	1.388	0.0814	0.8096	0.4855	0.0814	0.0814	0.2755	2.304	4.3077	2.3326	0.44	1.5453	4.4069	2.3176	1	4.2765	2.6114	4.4343	0.4816	2.2524	4.3309	8.4346	1.8462	0.8062	0.8868	0.9532	0.3194	0.3702
4135	biliverdin	Cofactors and Vitamins	Hemoglobin and Porphyrin Metabolism	2137	LC/MS Pos Late	250	1016	583.255	55482-27-4;55482-27-4	5353439	10628548	C00500	HMDB01008	1.6146	3.0644	0.6601	0.4514	2.0083	3.7719	1.1994	0.4568	1.4001	1.1006	0.1361	0.4368	1.6305	0.5813	0.1361	0.9933	1.2476	1.4021	0.1361	0.3885	4.2097	4.7344	0.8323	0.1361	0.3454	0.6158	0.1361	0.1361
1577	branched chain 14:0 dicarboxylic acid**	Lipid	Fatty Acid, Dicarboxylate	63191	LC/MS Neg	100021374	3849	257.176						0.9201	0.5345	0.2119	0.8077	0.8215	0.6671	0.2957	3.778	1.6399	1.2321	0.3877	1.7252	1.0388	0.6573	0.3076	2.6139	1.427	1.0204	0.3656	1.4143	1.3661	1.0372	0.3205	1.9995	2.5083	2.013	0.6288	1.1582
5813	branched-chain, straight-chain, or cyclopropyl 10:1 fatty acid (1)*	Partially Characterized Molecules	Partially Characterized Molecules	63615	LC/MS Neg	100021666	4805	169.123						0.2781	0.2781	0.7413	0.3974	2.0697	0.625	0.8752	0.4717	1.7637	0.2781	0.2781	0.2781	1.6821	0.2781	1.7331	1.393	1.1593	1.3839	0.547	1.3482	1.5911	2.4642	1.5898	1.0065	2.6202	0.4293	0.2781	0.2781
5816	branched-chain, straight-chain, or cyclopropyl 12:1 fatty acid*	Partially Characterized Molecules	Partially Characterized Molecules	63683	LC/MS Neg	100021709	5261	197.155						1.7011	0.8318	1.1857	0.785	1.5363	0.8796	1	0.2584	1.4358	0.5767	0.3067	0.5893	1.7124	0.577	0.8714	3.0882	1.8787	0.8377	0.5786	2.9043	2.3993	1.8219	1.5835	0.8165	1.5268	0.9302	0.8628	0.5015
1385	butyrate/isobutyrate (4:0)	Lipid	Short Chain Fatty Acid	40605	LC/MS Neg	1143	1062	87.0452	109-92-6	264	259	C00246	HMDB00039	0.7743	0.8211	0.9514	0.9018	1.0107	1.1636	1.2133	1.9539	1.4236	1.2261	0.9912	1.1874	1.0808	1.6457	0.659	1.1428	1.2386	1.2523	0.9596	0.8579	0.977	1.5738	0.9528	1.9528	0.9531	1.3187	0.6845	0.9332
1652	butyrylcarnitine (C4)	Lipid	Fatty Acid Metabolism (also BCAA Metabolism)	32412	LC/MS Pos Early	100001054	2860	232.154	25576-40-3	439829	184820	C02862	HMDB02013	0.1813	0.6799	0.0758	3.4737	0.0758	0.7164	0.4224	1.6735	0.9897	1.6853	1.1307	2.431	0.256	0.5864	0.0758	1.3459	0.5633	1.78	0.65	1.2481	0.3916	4.493	0.7911	2.4183	0.3065	2.0879	1.0817	4.7775
245	C-glycosyltryptophan	Amino Acid	Tryptophan Metabolism	48782	LC/MS Neg	100006379	1777	365.135	180509-18-6	10981970	9157171			1.2743	0.8079	1.216	1.3167	1.0899	0.7668	0.902	1.2578	1.13	0.6718	0.9622	0.9951	1.1513	0.8093	0.9452	1.1179	1.218	0.8725	1.51	1.185	1.5037	1.2448	1.9114	1.3686	0.8767	0.894	0.9454	0.8871
1391	caprate (10:0)	Lipid	Medium Chain Fatty Acid	1642	LC/MS Neg	888	5090.7	171.139	334-48-5	2969	2863	C01571	HMDB00511	1.0147	1.102	0.7206	0.5381	1.1217	1.8608	0.8158	0.7284	1.5824	1.8447	0.5121	0.5804	1.6303	1.1296	1.1818	1.1996	0.9841	1.751	0.6298	1.2287	1.5118	3.5543	1.3054	0.9624	1.7748	1.5569	0.3988	0.399
1387	caproate (6:0)	Lipid	Medium Chain Fatty Acid	32489	LC/MS Neg	926	2713.7	115.076	142-62-1	8892	8552	C01585	HMDB00535	0.7781	0.7852	0.934	1.1297	0.9525	0.7224	0.9426	1.1219	0.8828	0.7775	0.6896	0.7309	1.0488	1.0307	0.8718	1.2539	0.9148	1.1688	0.7232	0.9122	1.1798	1.5485	1.6483	1.1185	1.1355	1.1175	0.9129	0.7323
1389	caprylate (8:0)	Lipid	Medium Chain Fatty Acid	32492	LC/MS Neg	932	4362	143.108	124-07-2	379	370	C06423	HMDB00482	1.7287	0.7751	0.9352	0.6359	1.0965	0.9114	1.0405	1.093	0.8224	1.0027	0.7142	0.8968	0.9776	1.0303	0.8178	1.0711	0.8326	1.2031	0.7326	0.811	0.9817	1.7303	1.1756	1.1601	1.4434	0.9624	0.8024	0.7778
1771	carnitine	Lipid	Carnitine Metabolism	15500	LC/MS Pos Early	100000007	1978	162.112	461-05-2	10917	10455	C00318	HMDB00062	0.6771	1.0191	0.7291	4.4425	0.7303	1.3293	0.7719	2.826	0.868	1.7453	0.5278	2.9717	0.6196	0.5844	0.4673	2.4572	0.7258	1.7065	0.8283	1.7628	0.6579	2.7971	1.013	3.3474	0.9143	2.5314	1.2377	6.0816
79	carnosine	Amino Acid	Histidine Metabolism	1768	LC/MS Pos Early	249	2942	227.114	305-84-0	439224	388363	C00386	HMDB00033	0.6929	9.3281	2.3519	1.1731	0.6833	13.2939	2.6735	1.0527	0.8559	14.4552	4.6936	0.5889	0.7969	1.7632	0.969	0.8608	1.031	18.6586	6.7275	0.9061	0.9009	18.4706	7.5067	1.2513	0.6493	17.814	6.4643	1.0911
227	catechol glucuronide	Amino Acid	Tyrosine Metabolism	53243	LC/MS Neg	100009326	1742	285.062		75124209				0.6488	0.5129	0.6262	6.1814	0.4346	0.33	0.3424	13.3075	1.4399	1.2074	1.1393	5.3526	1.6489	1.4773	1.0906	5.7862	1.3652	0.9816	1.0046	3.3865	0.7098	0.6913	0.8053	16.7343	0.9954	0.9519	0.786	7.5172
4214	catechol sulfate	Xenobiotics	Benzoate Metabolism	35320	LC/MS Neg	100001605	1906	188.986	4918-96-1	3083879	2341024		HMDB59724	0.7323	0.3283	0.3108	7.3536	1.552	0.7576	0.6308	26.539	8.639	3.5084	5.0539	31.3426	1.2432	0.738	0.7203	3.7084	1.8045	0.8601	1.0337	2.8038	0.1353	0.0824	0.0831	4.813	1.6089	0.8946	0.7985	6.576
2819	ceramide (d18:1/20:0, d16:1/22:0, d20:1/18:0)*	Lipid	Ceramides	57440	LC/MS Pos Late	100015755	3920	594.582						0.3317	1.3873	0.6417	0.3317	0.3709	1.0111	1.0067	0.3317	0.9938	1.5441	1.143	0.3457	0.3317	0.6885	0.6565	2.0696	1.0911	1.5871	1.3567	2.0658	0.7742	1.2904	0.3953	0.3427	1.074	1.6182	1.217	0.3636
2821	ceramide (d18:2/24:1, d18:1/24:2)*	Lipid	Ceramides	57443	LC/MS Pos Late	100015744	3858	646.613						0.8809	1.9049	0.6934	0.5263	0.6308	1.1336	1.4331	0.2513	0.4507	1.1331	1.5322	0.6527	1.5977	2.2616	2.2051	3.511	0.9324	0.8648	1.3472	1.2014	1	1.3498	0.5839	0.2513	0.2513	1.507	0.9585	0.2513
3199	chenodeoxycholate	Lipid	Primary Bile Acid Metabolism	1563	LC/MS Neg	1123	5264	391.285	474-24-9;474-25-9	10133		C02528	HMDB00518	0.6606	0.2062	0.448	20.7214	0.8377	0.2312	0.135	114.147	4.004	0.8583	1.5022	13.234	1.5601	0.3288	0.3187	1.3188	0.1176	0.1327	0.1613	0.6431	1.423	1.6651	0.2926	18.8808	0.6389	0.4545	0.4816	6.0744
2022	chiro-inositol	Lipid	Inositol Metabolism	37112	LC/MS Polar	100001859	3191.2	225.062	643-12-9		10254647	C19891	HMDB34220	0.2024	0.2024	0.2024	6.3114	0.2024	0.2024	0.2024	8.743	0.2024	0.2024	0.4894	3.1913	0.4355	0.2024	1.081	2.704	0.9714	1.1009	0.4405	1.526	0.4752	0.7264	0.4122	11.7369	0.3848	0.2024	0.2024	10.1207
2960	cholesterol	Lipid	Sterol	63	LC/MS Pos Late	266	2707	369.352	57-88-5	11025495	4937803	C00187	HMDB00067	1.2605	1.2895	1.109	1.1366	0.8125	0.8974	0.8294	0.7635	1.2809	1.2435	1.3218	1.028	1.1608	1.2061	1.1284	1.245	1.1839	1.2221	1.0695	0.7727	1.0094	1.0155	0.6499	0.6611	0.7133	0.7506	0.6518	0.5973
2050	choline	Lipid	Phospholipid Metabolism	15506	LC/MS Pos Early	1256	1961	104.107	67-48-1	305	149278	C00114	HMDB00097	0.867	1.0069	1.0318	1.0115	0.9238	1.0052	1.0374	0.9031	1.1813	1.4454	1.3464	0.894	0.9654	0.9709	1.1699	0.6806	1.0265	1.2648	1.3625	0.7335	1.0372	1.2203	1.0558	0.9564	0.8837	0.9076	0.942	0.669
2051	choline phosphate	Lipid	Phospholipid Metabolism	34396	LC/MS Pos Early	267	700	184.073	72556-74-2	1014	119298	C00588	HMDB01565	1.3261	0.8886	0.757	1.1277	1.1887	1.2681	0.9924	1.1667	1.1142	2.8614	1.2252	0.6616	1.0178	0.5095	0.9366	0.7235	1.3741	2.3216	1.9024	0.8053	0.3921	4.3539	0.6419	0.3917	0.7563	1.5877	0.6166	0.3129
4515	cinnamate	Xenobiotics	Food Component/Plant	12115	LC/MS Neg	1259	2878	147.045	140-10-3	444539	392447	C00423	HMDB00930	0.9774	0.6867	0.4612	1.2422	0.8324	0.7267	0.3979	1.0638	1.4956	1.2991	0.7222	0.966	2.9923	2.2832	1.2209	2.636	2.2783	1.8501	0.8661	2.2373	3.379	3.6432	0.8746	1.9163	0.3979	0.3979	0.3979	0.3979
4516	cinnamoylglycine	Xenobiotics	Food Component/Plant	38637	LC/MS Neg	100002253	3127	204.067	16534-24-0	709625	618829		HMDB11621	0.1041	0.1041	0.1041	0.206	0.112	0.1041	0.2277	1.4138	0.2514	0.1833	0.4952	0.76	0.3461	0.1058	0.2369	0.7085	1.0126	0.751	1.1119	3.6538	0.2586	2.7484	1.3021	1.5766	5.3217	3.0371	1.7071	1.8939
1392	cis-4-decenoate (10:1n6)*	Lipid	Medium Chain Fatty Acid	62873	LC/MS Neg	100002796	4890	169.123	505-90-8	5312351	4471776			0.8585	0.6457	1.1689	1.0091	1.3241	0.9816	1.1873	0.8445	1.398	0.3424	0.4564	1.3464	0.7184	0.2046	1.1279	5.9517	0.6616	0.776	0.7645	3.1333	1.1487	1.2572	2.556	1.3884	0.6655	0.2046	1.0602	1.1335
1727	cis-4-decenoylcarnitine (C10:1)	Lipid	Fatty Acid Metabolism (Acyl Carnitine, Monounsaturated)	38178	LC/MS Pos Late	100002259	1057	314.233	98930-66-6		28639171			1.2838	1.0254	1.1993	1.7808	0.7483	0.3878	1.3492	0.7695	1.6797	1.7227	1.5916	1.3686	0.3989	0.6278	0.6857	1.7661	1.2234	1.8585	0.7365	1.1338	0.3878	1.0134	0.8236	0.9071	0.9337	0.9536	0.7336	0.6021
75	cis-urocanate	Amino Acid	Histidine Metabolism	40410	LC/MS Neg	100003425	1200	137.036	7699-35-6	1549103	1266070		HMDB34174	0.5589	0.8786	0.8541	0.6093	1.6661	0.7175	0.5585	1.0415	0.8513	2.2564	3.0365	0.7574	2.1822	1.4472	0.9809	2.9033	0.9457	1.5895	0.4506	1.016	1.3768	1.7874	1.4507	3.3096	1.2484	1.3781	0.819	6.5955
1362	citraconate/glutaconate	Energy	TCA Cycle	47076	LC/MS Polar	100006438	2600	129.019						0.8713	0.9077	1.1927	1.1429	0.9024	0.8235	0.9571	1.3651	1.1146	1.3095	1.2263	1.1825	0.8371	1.053	1.1215	0.8626	0.9897	1.0955	1.1547	0.7708	0.7752	1.3849	1.2307	0.9978	0.7654	0.8764	1.0022	0.7974
1341	citrate	Energy	TCA Cycle	1564	LC/MS Neg	1124	582	191.02	77-92-9	311	305	C00158	HMDB00094	1.0702	0.7429	0.5712	0.7376	0.8915	0.6767	0.4058	0.4596	1.4381	1.4663	1.1995	0.9495	1.4087	1.117	1.1082	1.2007	1.7484	1.7996	1.4431	0.9492	1.7715	2.0994	1.8243	0.7337	1.2962	1.3918	1.3048	0.6259
440	citrulline	Amino Acid	Urea cycle; Arginine and Proline Metabolism	2132	LC/MS Pos Early	391	1520	176.103	372-75-8	9750	810	C00327	HMDB00904	0.8479	0.7234	1.066	1.0897	0.9389	0.8841	0.9294	1.1488	1.0452	0.9656	1.1801	1.4562	0.8102	0.7686	0.9242	1.0997	0.9504	0.8679	0.8777	0.7822	1.4198	1.2679	1.171	1.6102	0.826	0.873	0.9048	1.3402
3062	corticosterone	Lipid	Corticosteroids	5983	LC/MS Neg	272	5040	345.207	50-22-6	5753	5550	C02140	HMDB01547	0.1434	1.3092	1.2174	0.1127	0.1127	0.6233	1.8011	0.1127	0.1127	0.6295	1.3928	0.1127	0.1696	1.0161	1.9738	0.1127	0.2773	1.3069	1.3178	0.2486	0.1127	1.0555	1.2883	0.1127	0.1238	0.8779	0.8527	0.1127
3069	cortisol	Lipid	Corticosteroids	1712	LC/MS Neg	356	4710	361.202	50-23-7	5754		C00735	HMDB00063	0.3037	1.8338	1.6975	0.341	0.2583	1.3404	2.3467	0.2651	0.1635	1.3374	2.0085	0.1635	0.4015	1.3842	2.0052	0.5887	0.6501	1.4219	1.9907	0.5768	0.4215	1.3952	1.5466	0.1635	0.4548	1.0785	1.2723	0.3029
3073	cortisone	Lipid	Corticosteroids	1769	LC/MS Neg	273	4575	359.186	53-06-5	222786	361685	C00762	HMDB02802	0.4693	1.9358	1.5935	0.4812	0.3521	1.2619	0.3574	0.3913	0.2689	1.8044	0.2721	0.2689	0.5177	1.1906	1.1205	0.6672	0.7741	1.6137	1.743	0.7768	0.4471	1.618	1.6635	0.3659	0.5616	1.1056	1.2749	0.5232
475	creatine	Amino Acid	Creatine Metabolism	27718	LC/MS Pos Early	1221	1947	132.077	57-00-1	586	566	C00300	HMDB00064	0.8728	1.2013	1.1548	1.0745	0.9302	1.2973	1.0745	0.9656	0.9027	1.4948	1.1381	0.9605	0.7527	0.8581	0.9778	0.8495	0.457	1.4381	1.1429	0.729	0.8143	1.7297	1.2399	0.9215	0.9037	1.5475	1.1833	1.0702
476	creatinine	Amino Acid	Creatine Metabolism	513	LC/MS Pos Early	275	2055	114.066	60-27-5	588	568	C00791	HMDB00562	0.8449	0.7668	0.9645	0.975	1.0613	1.0289	0.987	1.0878	0.8833	0.8823	1.1241	0.9004	1.0497	0.9882	1.0513	1.0384	0.9082	1.0121	1.1157	0.9328	1.073	1.1399	1.2568	1.0765	1.0097	1.0407	1.0753	1.0993
405	cystathionine	Amino Acid	Methionine, Cysteine, SAM and Taurine Metabolism	15705	LC/MS Pos Early	310	2270	223.075	535-34-2	439258	811	C02291	HMDB00099	0.9919	1.0542	1.267	1.0243	1.1534	1.1392	0.9327	0.6644	1.055	1.546	1.2934	0.6252	0.6151	0.6815	0.8674	0.4897	1.1512	1.8463	1.238	0.7814	1.0081	2.3721	1.6216	0.899	0.9809	1.0197	0.9163	0.6908
407	cysteine	Amino Acid	Methionine, Cysteine, SAM and Taurine Metabolism	1868	LC/MS Pos Early	800	1475	122.027	52-90-4;56-89-3	5862	5653	C00097	HMDB00574	1.0492	0.5384	0.8001	0.8627	0.765	0.2453	1.2156	1.3255	1.3431	0.4319	1.0536	1.1566	1.0138	0.5601	1.3153	0.7523	1.1504	0.7625	1.6023	0.5086	1.0808	1.1946	1.1323	0.8878	0.7734	0.7445	1.0121	0.9121
413	cysteine s-sulfate	Amino Acid	Methionine, Cysteine, SAM and Taurine Metabolism	22176	LC/MS Polar	100000808	2273	199.969	1637-71-4	115015	102939	C05824	HMDB00731	1.388	2.3093	1.0555	0.8569	0.7935	1.7873	0.4793	0.6458	1.0881	3.0249	0.8472	0.7835	1.1619	1.7628	0.6682	0.7189	1.4589	2.4122	0.8725	0.8786	1.1406	3.5045	0.7442	1.2784	0.7767	1.9678	0.815	1.2799
420	cysteine sulfinic acid	Amino Acid	Methionine, Cysteine, SAM and Taurine Metabolism	37443	LC/MS Pos Early	100002113	597	154.017	207121-48-0	109	107	C00606	HMDB00996	1.0821	1.1039	1.1332	1.1216	1.7008	1.7521	1.6486	1.1337	0.8833	1.2458	1.4191	1.0777	1.0742	0.9653	0.9458	0.8403	0.7488	1.2432	0.9211	0.718	0.9087	0.9907	0.9572	0.9942	0.7622	1.118	1.1965	0.9827
521	cysteinylglycine	Amino Acid	Glutathione Metabolism	35637	LC/MS Pos Early	278	2132	179.048	19246-18-5	439498	58762	C01419	HMDB00078	0.5318	0.7353	1.1886	0.2715	0.5723	1.0756	1.5017	1.0154	0.8202	2.8488	3.3601	0.3983	0.9622	0.9511	2.635	0.3962	0.7803	3.2419	2.4056	0.2809	0.843	10.0185	3.0347	0.2716	0.411	1.44	1.3855	0.2996
522	cysteinylglycine disulfide*	Amino Acid	Glutathione Metabolism	62103	LC/MS Pos Early	100002466	2547	298.053	70555-24-7		17215992		HMDB00709	0.9296	1.7872	0.8936	1.0386	0.7715	1.7629	0.7997	0.7437	0.8006	1.8353	1.36	0.5752	0.9771	2.0502	0.8504	0.7609	0.7157	2.4638	1.1555	0.4712	0.5912	4.9022	1.0504	0.5867	0.6359	2.2424	1.0279	0.5101
414	cystine	Amino Acid	Methionine, Cysteine, SAM and Taurine Metabolism	56	LC/MS Pos Early	279	2000	241.031	56-89-3	67678	575	C00491	HMDB00192	1.4051	1.6022	1.1637	2.4153	0.8222	1.0688	0.9725	0.9787	0.9348	1.2405	1.6263	1.004	0.8609	1.206	0.6901	0.9269	0.915	1.4188	1.4276	0.6749	0.621	1.6156	0.8271	0.9174	0.7469	1.8058	1.6196	0.8028
3985	cytidine	Nucleotide	Pyrimidine Metabolism, Cytidine containing	514	LC/MS Pos Early	827	2124	244.093	65-46-3	6175	5940	C00475	HMDB00089	1.0673	2.148	1.1555	0.325	1.013	1.5515	0.9676	0.2509	1.179	2.1588	0.8245	0.3491	1.3881	1.4327	1.1702	0.5487	1.078	2.1151	0.987	0.8572	0.8681	2.9274	0.8262	0.19	1.1203	1.2737	0.7508	0.1657
3986	cytosine	Nucleotide	Pyrimidine Metabolism, Cytidine containing	573	LC/MS Pos Early	881	2060	112.051	71-30-7	597	577	C00380	HMDB00630	0.5541	0.3798	0.3758	5.2036	0.3893	0.3018	0.2386	6.7813	1.2293	0.9179	0.851	2.0373	0.9943	0.7785	0.5631	4.21	2.3978	1.9177	1.5295	0.9724	1.3806	0.9907	0.8314	8.7086	1.6586	1.2355	0.8907	7.848
1566	decadienedioic acid (C10:2-DC)**	Lipid	Fatty Acid, Dicarboxylate	63685	LC/MS Polar	100021711	2329.7	197.082						0.6677	1.3379	0.774	0.4254	0.9714	1.559	1.038	0.7251	0.4903	0.9862	0.4857	1.1569	0.648	1.1345	0.675	2.6751	0.5796	1.2724	0.4695	1.0138	0.8729	2.3481	2.2753	0.5772	0.3497	1.7809	2.415	0.5603
1710	decanoylcarnitine (C10)	Lipid	Fatty Acid Metabolism (Acyl Carnitine, Medium Chain)	33941	LC/MS Pos Late	100001251	1130	316.248	1492-27-9	10245190	8420677		HMDB00651	0.7638	1.4627	1.1037	0.2111	0.7115	1.709	0.2111	0.3488	0.2259	1.8496	0.2111	0.2111	0.6698	0.8616	0.8667	0.2111	0.2111	2.3238	0.2111	1	0.2111	3.1847	1.3222	1.3338	0.4874	0.2111	0.2111	0.4105
1770	deoxycarnitine	Lipid	Carnitine Metabolism	36747	LC/MS Pos Early	100001662	2052	146.118	6249-56-5	134	705	C01181	HMDB01161	0.6874	1.2035	0.6448	3.7537	0.7477	1.7127	0.6914	2.7452	1.1252	3.2607	1.1204	3.2749	0.9374	0.8784	0.7117	3.0701	0.8322	2.5487	0.9726	1.9329	0.7591	4.6105	1.0714	3.4123	0.8397	3.1742	1.0201	5.8674
3221	deoxycholate	Lipid	Secondary Bile Acid Metabolism	1114	LC/MS Neg	302	5294	391.285	83-44-3	222528	389318	C04483	HMDB00626	0.9347	0.7553	0.8112	0.4201	0.7794	0.5254	0.7434	0.4201	1	0.5914	0.5428	0.4201	0.6179	0.4201	0.4337	1.0149	0.8444	0.4251	0.7304	0.6933	1.4861	1.5428	0.9438	7.952	1.6631	1.3535	1.1924	0.4201
1457	dihomo-linoleate (20:2n6)	Lipid	Long Chain Polyunsaturated Fatty Acid (n3 and n6)	17805	LC/MS Neg	1231	5730	307.264	2091-39-6	6439848	4944228	C16525	HMDB05060	2.2598	0.853	0.946	0.4895	1.9445	1.1693	0.8985	0.4463	2.2641	0.604	0.5228	0.5175	3.1575	0.8762	1.0811	2.0582	4.3287	0.9774	0.4255	2.063	4.1037	1.8011	1.495	0.3494	1.945	1.324	0.6335	0.1782
1459	dihomo-linolenate (20:3n3 or n6)	Lipid	Long Chain Polyunsaturated Fatty Acid (n3 and n6)	35718	LC/MS Neg	100001739	5596	305.249	17046-59-2	5280581	4471954	C03242	HMDB02925	2.2949	0.9113	0.8172	0.4686	1.9763	1.0242	0.739	0.3838	2.3966	0.7134	0.5998	0.5086	2.898	0.8695	1.0317	1.6431	3.9464	1.0793	0.5295	1.8438	3.9859	1.7425	1.1474	0.2518	2.6321	1.205	0.6427	0.161
3941	dihydroorotate	Nucleotide	Pyrimidine Metabolism, Orotate containing	601	LC/MS Polar	923	1910	157.025	155-54-4	648	628	C00337	HMDB03349	0.3897	0.3897	0.3897	2.2162	0.9692	0.3897	0.3897	3.0827	0.3897	0.3897	0.3897	1.3401	0.8344	0.3897	0.3897	0.6686	1.0399	1.1037	0.6629	0.9957	0.9258	0.3897	0.3897	2.2935	0.3897	0.3897	0.3897	1.7243
5604	dimethyl sulfone	Xenobiotics	Chemical	43424	LC/MS Pos Early	100004284	832	95.0161	67-71-0	6213	5978	C11142	HMDB04983	0.5352	1.3564	1.0381	1.7822	0.3655	0.8764	0.6568	1.1527	0.6801	3.0107	2.0178	1.4529	0.5777	1.2354	1.3584	0.4218	0.2423	0.9123	0.7349	0.4422	0.347	1.5297	0.9535	1.1459	0.2935	0.6719	0.5303	1.0835
446	dimethylarginine (SDMA + ADMA)	Amino Acid	Urea cycle; Arginine and Proline Metabolism	36808	LC/MS Pos Early	100001810	2850	203.15	102783-24-4	123831	110375	C03626	HMDB01539	1.0241	1.0986	1.3036	1.3026	0.9634	0.8848	0.9315	0.8495	0.9552	0.926	1.2244	0.9554	1.0848	1	1.117	0.9243	1.0785	1.148	1.2166	0.8906	1.1055	1.0014	1.2224	1.2776	0.7948	0.8811	0.9604	0.9191
5	dimethylglycine	Amino Acid	Glycine, Serine and Threonine Metabolism	5086	LC/MS Pos Early	806	1104	104.071	1118-68-9	673	653	C01026	HMDB00092	1.0012	0.8849	1.5644	1.5076	0.6128	0.5335	0.8951	0.9568	1.0166	0.9689	1.4959	1.3989	0.6069	0.6574	0.9758	0.9998	0.8883	1.0483	1.3646	1.0337	1.0244	1.1333	1.3557	1.087	0.8674	0.7553	1.0236	1.5804
1541	dimethylmalonic acid	Lipid	Fatty Acid, Dicarboxylate	42978	LC/MS Polar	100004251	2702	131.035	595-46-0	11686	11195		HMDB02001	0.5091	0.7324	0.3803	0.6834	5.2214	4.3799	4.709	10.4148	1.0206	0.3803	1.4359	0.9886	1.0114	0.8929	0.7578	0.825	0.6863	0.8965	0.6516	0.6022	0.6825	1.3042	0.6897	0.6575	0.4745	0.7274	0.6747	0.5567
1464	docosadienoate (22:2n6)	Lipid	Long Chain Polyunsaturated Fatty Acid (n3 and n6)	32415	LC/MS Neg	100001182	6034	335.296	7370-49-2	5282807	4445934	C16533	HMDB61714	1.1429	0.8973	0.9029	0.7246	1.2437	1.2123	0.8355	1.2231	1.1686	0.7497	0.6426	1.2966	1.697	0.972	0.8772	2.3308	1.8141	0.8665	0.526	1.4376	1.552	1.1686	1.0057	0.6441	0.9078	0.9964	0.6165	0.5263
1588	docosadioate (C22-DC)	Lipid	Fatty Acid, Dicarboxylate	39837	LC/MS Neg	100002952	5291.8	369.301	505-56-6	244872	214170	C19625		0.625	0.4228	0.6648	1.5145	0.8886	0.6469	0.6443	2.5481	1.2421	0.8019	0.3755	1.5413	1.0319	0.8835	0.8207	2.7343	1.2273	0.8487	0.3493	1.447	1.4436	0.8516	0.7424	2.2375	1.257	0.8577	0.4583	1.6174
1450	docosahexaenoate (DHA; 22:6n3)	Lipid	Long Chain Polyunsaturated Fatty Acid (n3 and n6)	44675	LC/MS Neg	100000665	5525	327.233	6217-54-5	445580	393183	C06429	HMDB02183	3.3736	2.1038	1.2803	1.5076	2.6873	1.2096	0.9302	0.8111	0.9478	0.3872	0.3027	0.3478	3.3768	1.4003	1.284	2.5038	4.6031	1.9288	0.9249	2.5317	2.4028	1.2087	0.5936	0.2733	3.1556	1.1232	0.8709	0.2601
1789	docosahexaenoylcholine	Lipid	Fatty Acid Metabolism (Acyl Choline)	53263	LC/MS Pos Late	100009333	1378	414.337						3.6091	2.4416	1.3593	5.7772	2.9845	0.3875	0.5347	1.0803	0.4494	0.3497	0.3497	0.3497	0.7741	1.3263	1.0484	2.298	2.0863	0.3497	1.048	0.7605	1.3656	0.3497	0.3497	0.3497	0.952	0.3497	0.7329	0.3497
1449	docosapentaenoate (n3 DPA; 22:5n3)	Lipid	Long Chain Polyunsaturated Fatty Acid (n3 and n6)	32504	LC/MS Neg	100001181	5571	329.249	2234-74-4	6441454		C16513	HMDB06528	1.8959	1.1258	0.7905	0.7204	2.9573	1.0125	0.8635	0.6665	2.3428	0.9146	0.7427	0.8587	3.2144	1.0471	1.0058	2.3139	3.3586	1.2997	0.6609	1.8715	2.8504	1.36	0.7909	0.2892	2.229	0.932	0.6172	0.186
1463	docosapentaenoate (n6 DPA; 22:5n6)	Lipid	Long Chain Polyunsaturated Fatty Acid (n3 and n6)	37478	LC/MS Neg	100001580	5624.5	329.249	25182-74-5	6441454	4945614	C16513	HMDB01976	2.7875	1.4469	1.3871	1.2988	1.7435	0.8225	0.8482	0.8172	2.1097	0.8678	1.0206	0.8881	0.221	0.8041	0.7359	1.9343	3.2261	1.1143	0.8137	1.851	2.3212	1.1471	0.7637	0.3724	1.8211	1.1378	0.8924	0.221
1451	docosatrienoate (22:3n3)	Lipid	Long Chain Polyunsaturated Fatty Acid (n3 and n6)	32417	LC/MS Neg	100001195	5823	333.28	59708-86-0	5312556	4471981	C16534	HMDB02823	1.4641	0.9411	0.9874	0.5163	1.4748	0.8221	0.7054	0.9338	1.4434	0.7836	0.6406	1.1199	2.3683	0.9382	0.8819	1.7987	2.3208	0.9721	0.4803	1.5853	1.9554	1.138	1.085	0.519	1.1523	1.0369	0.5502	0.274
1461	docosatrienoate (22:3n6)*	Lipid	Long Chain Polyunsaturated Fatty Acid (n3 and n6)	57467	LC/MS Neg	100015762	5850	333.28						1.4745	1.0025	1.1714	1.1828	1	0.119	0.535	1.2148	1.6661	0.289	0.4512	1.3081	1.9672	1.0868	0.6894	3.4617	3.2286	0.9015	0.8103	2.1813	2.4681	0.5822	1.1695	0.565	1.0505	0.772	0.6164	0.2165
1573	dodecadienoate (12:2)*	Lipid	Fatty Acid, Dicarboxylate	62276	LC/MS Neg	100020478	5146	195.139						1.3901	0.969	1.092	0.7261	1.14	1.0107	0.9949	0.8802	1.1729	0.5913	0.5123	0.644	1.5403	0.5814	0.7134	2.7568	1.3945	0.9311	0.8411	2.2266	1.8299	1.4535	1.3612	0.6017	1.0011	0.7336	0.8403	0.6763
1570	dodecanedioate (C12-DC)	Lipid	Fatty Acid, Dicarboxylate	32388	LC/MS Neg	100001102	2990	229.145	693-23-2	12736	12213	C02678	HMDB00623	1.6006	0.945	0.3811	0.2188	1.2855	1.1329	0.6215	1.2131	2.6962	1.5807	0.5302	0.8882	2.3165	1.6886	0.8444	3.6503	1.9093	1.2921	0.4866	1.0114	3.5649	2.9285	0.5984	0.3522	4.4254	4.1013	0.615	0.215
1572	dodecenedioate (C12:1-DC)*	Lipid	Fatty Acid, Dicarboxylate	61864	LC/MS Neg	100019972	2700	227.129						1.4187	0.8108	0.3634	0.8851	0.8225	0.4223	0.2359	2.8528	1.7733	0.8468	0.4358	3.1062	0.9467	0.634	0.4452	4.5271	1.5609	0.9674	0.3489	2.2212	1.9435	1.8833	0.9218	1.6473	4.2441	4.0117	1.3264	0.9038
5606	ectoine	Xenobiotics	Chemical	35651	LC/MS Neg	100001635	796.6	141.067	96702-03-3	126041	112069	C06231		2.0193	1.3356	1.1632	1.315	2.1337	1.406	1.3315	1.3561	1.0122	0.6118	0.4933	0.6157	1.6196	1.359	1.0504	1.0518	1.1426	0.7982	0.8087	0.8023	1.3753	0.5538	0.9128	0.9878	1.5467	0.6696	0.7384	0.852
1586	eicosanedioate (C20-DC)	Lipid	Fatty Acid, Dicarboxylate	39831	LC/MS Neg	100002951	5200.9	341.27	2424-92-2	75502	68030			0.7773	0.5577	0.4295	1.0703	1.0357	0.8243	0.5583	2.8123	1.3321	0.8945	0.4147	1.9752	1.1109	0.8074	0.7102	3.3522	1.1563	1.1899	0.4784	1.303	1.7493	1.4277	0.7369	1.7726	1.0696	1.2144	0.5435	1.2228
1447	eicosapentaenoate (EPA; 20:5n3)	Lipid	Long Chain Polyunsaturated Fatty Acid (n3 and n6)	18467	LC/MS Neg	2050	5450	301.217	10-2005-9;10417-94-4	446284	393682	C06428	HMDB01999	2.1713	1.746	0.8752	0.5073	2.7669	1.3706	0.7432	0.3261	2.1384	1.2115	0.5108	0.4975	2.9493	1.2569	1.0233	1.7795	2.9331	1.6645	0.6146	1.491	3.9105	1.8889	0.7016	0.2094	2.857	0.9767	0.4222	0.1429
1430	eicosenoate (20:1)	Lipid	Long Chain Monounsaturated Fatty Acid	33587	LC/MS Neg	100001335	5950	309.28		5282768	4445895	C16526	HMDB02231	1.9456	0.889	0.9068	0.5215	1.5623	1.2147	0.8692	0.5338	1.9588	0.5696	0.3602	0.5929	2.764	0.8681	0.8597	2.2394	3.948	0.9815	0.2898	2.1789	3.4741	1.4477	1.237	0.4605	1.5797	1.4476	0.5726	0.2298
4553	equol glucuronide	Xenobiotics	Food Component/Plant	41948	LC/MS Neg	100003895	3215	417.119						0.5598	0.286	0.2383	2.9086	0.3977	0.2383	0.2383	3.7303	0.9519	0.6535	0.3474	3.8623	1.7483	1.5806	0.8012	2.7687	2.0809	1.7646	1.2693	3.7836	1	1.0878	0.4793	4.8284	1.018	0.5457	0.4476	1.1853
4554	equol sulfate	Xenobiotics	Food Component/Plant	40478	LC/MS Neg	100003429	3630	321.044			23936050			1.5524	1.0301	0.4513	0.4513	0.6012	0.4513	0.4513	1.171	2.0078	1.0828	0.4513	1.4534	1.8005	0.9699	0.4513	0.8188	0.7424	0.7401	0.4513	0.6528	1.068	1.2078	0.4513	0.6943	0.8334	0.5542	0.4513	0.4513
4555	ergothioneine	Xenobiotics	Food Component/Plant	37459	LC/MS Pos Early	100002154	850	230.096	58511-63-0	3032311	2297320	C05570	HMDB03045	0.4233	0.563	0.7083	0.9975	0.6768	0.6554	0.9415	1.1288	1.0108	1.0177	1.163	1.4339	0.6425	0.6133	0.6268	0.892	0.7354	1.0025	1.0943	1.0763	0.6135	1.2965	1.1741	1.6134	1.3401	1.5157	1.5131	2.7302
1434	erucate (22:1n9)	Lipid	Long Chain Monounsaturated Fatty Acid	1552	LC/MS Neg	1087	6355.6	337.311	112-86-7	5281116	7924	C08316	HMDB02068	0.7722	0.6703	0.7073	1.09	0.8172	0.8551	1.3824	2.4759	0.9925	0.5455	0.9363	1.9055	1.0462	0.718	0.6317	2.3677	1.6369	0.7053	0.9442	1.164	1.3377	1.0952	0.746	0.8168	0.589	1.6215	1.1064	0.7308
4557	erythritol	Xenobiotics	Food Component/Plant	20699	LC/MS Polar	100000846	1491	167.056	149-32-6	222285	13835932	C00503	HMDB02994	0.6965	0.6097	0.7431	2.1444	1.0727	0.5146	0.2394	3.7681	0.9348	1.0006	0.2394	1.7336	1.1606	0.8567	0.7595	1.4218	1.2816	0.9994	0.2394	1.5266	0.9496	0.2394	1.5376	4.5041	0.8796	0.6342	0.2394	3.8048
1333	erythronate*	Carbohydrate	Aminosugar Metabolism	42420	LC/MS Polar	100001320	2186	135.03	88759-55-1	2781043	2061231		HMDB00613	0.8737	0.7714	0.9619	1.1633	0.8836	0.7136	0.6581	1.0817	1.0845	1.1942	1.3346	1.1848	0.9897	0.7402	0.9027	1.0103	1.1509	1.1947	1.1247	1.0342	0.9427	1.043	1.337	1.4909	0.7671	0.756	0.9723	1.3986
362	ethylmalonate	Amino Acid	Leucine, Isoleucine and Valine Metabolism	15765	LC/MS Polar	2054	2785	131.035	601-75-2	11756	11263		HMDB00622	0.4902	0.4935	0.6458	0.9108	6.3102	4.3444	4.1689	5.7437	1.2739	1.2644	1.5927	2.0677	0.9106	0.8892	0.9887	1.7162	0.7395	0.8044	0.7818	0.8377	0.4196	0.6302	0.7281	0.8855	0.4224	0.5677	0.8643	0.9347
4564	ferulylglycine (1)	Xenobiotics	Food Component/Plant	54936	LC/MS Neg	100010912	2239	250.072						0.0767	0.0767	0.0767	1.3259	0.0767	0.0767	0.0767	1.5034	0.0767	0.0767	0.0767	1.5786	0.0767	0.0767	0.0767	0.1152	0.0767	0.0767	0.0767	0.0767	0.0767	0.0767	0.0767	3.0704	0.0767	0.0767	0.0767	1.628
4565	ferulylglycine (2)	Xenobiotics	Food Component/Plant	54937	LC/MS Neg	100010913	2172	250.072						0.0781	0.0781	0.0781	1.2052	0.0781	0.0781	0.0781	1.5452	0.0781	0.0781	0.0781	1.4646	0.0781	0.0781	0.0781	0.0983	0.0781	0.0781	0.0781	0.0781	0.0781	0.0781	0.0781	3.3902	0.0781	0.0781	0.0781	1.5142
77	formiminoglutamate	Amino Acid	Histidine Metabolism	43493	LC/MS Pos Early	100002500	1880	175.071	816-90-0	439233	388370	C00439	HMDB00854	0.8275	1.3161	3.6939	1.3974	0.3878	0.9816	2.2042	0.9643	0.6293	1.2702	1.9788	0.8775	0.7062	1.1216	2.6848	0.4522	0.6304	1.7355	3.5373	0.5984	0.5792	1.5065	3.5618	1.7329	0.5364	1.3133	1.8296	1.3565
1251	fructose	Carbohydrate	Fructose, Mannose and Galactose Metabolism	48195	LC/MS Polar	878	2065	225.062	57-48-7	5984	5764	C00095	HMDB00660	0.4893	0.7815	1.1042	0.8107	0.9497	2.023	1.1801	0.6863	1.3641	1.6231	1.5751	1.1115	0.8639	0.7655	1.4074	1.149	0.9156	1.7214	1.1005	0.7602	1.0503	1.112	0.9	0.4027	0.8102	1.3957	1.4476	0.8009
114	fructosyllysine	Amino Acid	Lysine Metabolism	46227	LC/MS Pos Early	100005373	2784	309.166	21291-40-7	123708	110281			0.7303	0.9501	1.5078	0.6251	0.784	2.0817	2.0991	0.6425	0.9298	2.23	2.066	1.1671	0.9743	1.1557	1.5106	0.2754	0.5914	1.6907	0.8363	0.3827	0.6387	2.1346	1.0925	1.2061	0.5936	1.5452	1.3842	0.9845
1351	fumarate	Energy	TCA Cycle	1643	LC/MS Polar	330	3084	115.004	100-17-8	444972	10197150	C00122	HMDB00134	0.5112	0.8564	0.6287	1.0126	0.7289	1.0677	0.762	1.3309	0.7426	2.2086	1.2753	1.2556	0.8356	0.8484	1.0018	1.1161	0.991	2.8853	1.6767	1.1606	0.6647	5.3684	1.6236	1.234	0.7729	1.3868	0.912	1.1343
1277	galactonate	Carbohydrate	Fructose, Mannose and Galactose Metabolism	27719	LC/MS Polar	100001026	3085	195.051	299-28-5	128869	114198	C00880	HMDB00565	1.1344	0.3691	0.3862	1.2063	0.6518	0.4274	0.1786	1.2885	0.2985	1.2766	0.707	0.9741	0.3315	0.5362	0.2948	0.4289	0.9561	1.8702	0.885	0.8075	0.8542	5.1741	2.5137	3.2491	1.0711	1.0723	1.0707	1.6793
581	gamma-glutamyl-alpha-lysine	Peptide	Gamma-glutamyl Amino Acid	55015	LC/MS Pos Early	100010901	2784	276.155		65254	58747			1.1553	1.2535	1.3308	1.8441	0.8473	1.0583	1.0163	1.0748	0.7805	1.4782	1.4012	0.8842	1.0275	1.1612	0.9873	0.6904	0.9104	1.9007	0.9241	0.5932	0.7593	1.5441	1.105	1.3322	0.5562	0.9997	0.8296	0.7293
582	gamma-glutamyl-epsilon-lysine	Peptide	Gamma-glutamyl Amino Acid	33934	LC/MS Pos Early	100001262	2725	276.155	17105-15-6	7015685	5378717		HMDB03869	0.7392	0.7042	0.6182	0.1979	2.5614	2.0916	1.0304	1.2973	1.2951	1.5375	0.1979	1.1225	0.7067	0.822	0.7468	0.1979	0.5761	0.6548	0.5646	0.3647	1.0619	1.0033	0.1979	1.2661	0.9967	0.9226	0.7707	0.899
590	gamma-glutamylcitrulline*	Peptide	Gamma-glutamyl Amino Acid	62104	LC/MS Pos Early	100020241	1644	305.146						0.9169	0.6462	1.7783	1.3363	1.318	0.9868	1.044	1.3142	0.6675	0.7683	1.3516	1.1999	0.9866	0.6046	0.909	1.7384	0.6368	1.1759	0.2953	0.5617	0.9812	0.8769	0.9887	2.1082	0.7384	1	0.7388	1.3139
575	gamma-glutamylglutamate	Peptide	Gamma-glutamyl Amino Acid	36738	LC/MS Pos Early	331	1775	277.103	1116-22-9	92865	83831	C05282	HMDB11737	0.9597	1.3998	0.8452	2.4109	0.6487	1.3715	0.2799	1.4419	0.4667	1.2024	0.3635	0.8506	0.3842	1.1318	0.2799	1.5074	0.8855	2.3044	0.2799	1.2499	0.298	1.134	0.5608	1.547	0.2799	1.3326	0.4282	0.8964
576	gamma-glutamylglutamine	Peptide	Gamma-glutamyl Amino Acid	2730	LC/MS Pos Early	1140	1430	276.119	10148-81-9	150914	133013	C05283	HMDB11738	2.0689	0.9435	1.5532	1.9216	1.827	0.9096	1.0176	1.9448	0.8288	0.638	0.7545	0.6201	2.0691	1.2257	1.1667	1.9766	1.3391	1.6339	0.5162	0.8666	1.3991	0.5819	0.9711	1.2383	1.0778	0.7861	0.7866	0.8317
577	gamma-glutamylglycine	Peptide	Gamma-glutamyl Amino Acid	33949	LC/MS Pos Early	100001294	1535	205.082	1948-29-4	165527	145071		HMDB11667	1.6357	0.9766	1.008	1.6487	1.4969	1.0144	0.8357	1.6677	1.164	1.031	0.6901	0.6032	2.1647	1.5557	0.8892	0.9107	1.0659	1.4396	0.3509	0.4831	1.0123	1.0019	0.631	0.81	0.7638	0.8577	0.5701	0.465
578	gamma-glutamylhistidine	Peptide	Gamma-glutamyl Amino Acid	18245	LC/MS Pos Early	1235	2740	285.119	37460-15-4	7017195	5380197			1.5574	1.9213	1.2019	1.5335	0.9767	1.7396	0.9015	1.5245	0.7835	2.2593	0.5783	0.8464	1.0375	1.3691	0.9819	0.7047	0.7843	2.7973	0.6763	0.5728	0.7269	1.7882	1.2788	1.0862	0.7364	2.0164	0.7639	0.9961
579	gamma-glutamylisoleucine*	Peptide	Gamma-glutamyl Amino Acid	34456	LC/MS Pos Early	100001485	2940	261.144		14253342	21403145		HMDB11170	1.0562	1.4154	1.9236	1.5812	0.8188	0.4051	1.3517	1.332	0.7441	0.3723	1.0754	0.9497	1	1.1852	1.3516	0.8791	1.1642	0.7435	0.9051	0.5881	0.9968	0.6173	0.7835	1.3266	0.7734	0.3723	0.9371	0.9982
580	gamma-glutamylleucine	Peptide	Gamma-glutamyl Amino Acid	18369	LC/MS Pos Early	1268	2991	261.144	2566-39-4	151023	133115		HMDB11171	1.0771	1.8	1.6784	1.3853	0.8116	1.3293	1.3777	1.1882	0.6664	1.2083	0.9363	0.8556	0.9412	1.12	1.294	0.8791	0.7744	1.9488	0.5517	0.4259	0.8018	1.7647	0.5127	0.9985	0.6243	1.5044	0.932	0.9033
583	gamma-glutamylmethionine	Peptide	Gamma-glutamyl Amino Acid	44872	LC/MS Pos Early	100001313	2640	279.101	17663-87-5	7009567	5373147		HMDB29155	1.2461	0.8976	1.6271	1.4632	0.9941	1.1491	1.5112	1.222	0.805	1.0808	0.8489	0.5091	1.2636	1.2841	1.1622	1.3711	0.911	1.6648	0.3568	0.4037	0.8236	1.2272	0.5543	0.654	0.7838	1.5808	1.0985	0.5868
584	gamma-glutamylphenylalanine	Peptide	Gamma-glutamyl Amino Acid	33422	LC/MS Neg	100000491	1825	293.114	7432-24-8	111299	99868		HMDB00594	1.0824	0.9289	1.348	2.2743	0.9731	0.8289	1.1017	2.1939	0.8803	0.9401	0.8145	1.4696	0.9537	0.8726	1.2803	1.4322	0.7801	1.0453	0.6574	0.7922	0.9822	1.054	0.9341	2.1248	0.7302	0.7356	0.7995	1.2806
585	gamma-glutamylthreonine	Peptide	Gamma-glutamyl Amino Acid	33364	LC/MS Pos Early	100001314	1750	249.108	5652-48-2	76078708	21403107		HMDB29159	1.0714	0.9965	1.3264	1.6894	0.9646	1.128	1.0583	1.5967	0.8298	0.996	0.8825	0.8729	1.1077	0.9563	1.1097	1.0383	0.8817	1.1265	0.7004	0.4711	0.8618	1.1032	0.8562	1.0067	0.9142	1.238	0.9294	0.8561
587	gamma-glutamyltyrosine	Peptide	Gamma-glutamyl Amino Acid	2734	LC/MS Pos Early	1102	2518	311.124	7432-23-7	94340	85142		HMDB11741	0.8408	0.8874	1.2534	1.6793	0.6547	0.8879	1.0959	1.2838	0.8335	1.4577	1.1975	1.1217	1.4139	1.377	1.8288	1.0379	0.7341	1.4057	0.6027	0.387	0.5278	1.2887	0.6719	1.0189	0.7549	1.2727	0.9701	0.8388
588	gamma-glutamylvaline	Peptide	Gamma-glutamyl Amino Acid	43829	LC/MS Pos Early	100001126	2700	247.129	2746-34-1	7015683			HMDB11172	1.0548	1.2654	1.5785	1.5472	0.8168	0.9945	1.139	1.1556	0.9401	1.1155	1.0562	0.8786	0.8679	0.9071	1.1435	0.7476	0.8908	1.3478	0.894	0.5937	0.971	1.2789	0.9496	1.1682	0.7296	1.0714	0.8819	1.0855
4107	gamma-tocopherol/beta-tocopherol	Cofactors and Vitamins	Tocopherol Metabolism	52473	LC/MS Pos Late	100008998	2384	416.364						0.8827	0.7545	0.6409	0.5532	0.7653	1.216	0.8406	1.6535	1.1375	1.1325	0.9856	1.4231	0.7143	0.5894	0.6109	0.6829	1.2194	3.2015	1.8999	0.332	1.1174	2.6183	2.4585	2.8342	1.3729	1.007	0.8451	2.9522
209	gentisate	Amino Acid	Tyrosine Metabolism	18280	LC/MS Neg	100000447	1459.8	153.019	490-79-9	3469	3350	C00628	HMDB00152	0.1106	1.7095	0.2784	0.1196	0.1106	3.7642	0.8263	0.81	0.9244	6.6159	3.5441	0.386	0.3424	5.2186	1.1824	0.1106	0.5394	6.7027	2.0462	0.1106	0.361	7.7938	1.8014	1	0.1679	7.5998	2.1719	0.5929
1054	glu-gly-asn-val**	Peptide	Polypeptide	62917	LC/MS Neg	100021107	1000	416.179			16618843			1.2433	0.248	0.248	1.1688	1.0545	0.248	0.248	0.248	1.052	0.248	0.248	0.677	1.2534	0.248	1.2864	1.3738	1.0125	0.248	0.9875	1.3757	1.2471	0.248	3.1895	1.7196	0.4837	0.248	0.248	0.427
4468	gluconate	Xenobiotics	Food Component/Plant	587	LC/MS Polar	338	2922	195.051	527-07-1	10690	10240	C00257	HMDB00625	0.8747	0.861	1.283	0.7969	0.7561	1.2936	1.1174	0.5848	1.0384	2.0573	2.3738	0.846	0.8917	0.9431	1.4579	0.6606	0.8955	1.783	1.8431	0.6463	0.7912	1.9071	1.7912	0.6014	0.8602	1.0216	1.3512	0.7449
1131	glucose	Carbohydrate	Glycolysis, Gluconeogenesis, and Pyruvate Metabolism	48152	LC/MS Polar	572	2342	225.062	50-99-7	5793	71358	C00031	HMDB00122	0.8066	0.9816	1.2584	0.7099	0.8332	1.3063	1.3338	0.6149	1.0592	1.9049	1.511	0.9023	1.1407	0.9974	1.3749	0.6743	0.8429	1.9202	1.1157	0.6763	0.8638	1.7935	1.0079	0.6911	0.8771	1.6267	1.349	0.9108
1309	glucuronate	Carbohydrate	Aminosugar Metabolism	15443	LC/MS Neg	100000257	639	193.035	207300-70-7	444791	58552	C00191	HMDB00127	1.1539	1.1086	1.3178	0.4994	0.8468	1.0396	0.9756	0.7725	0.7035	1.0602	1.0305	0.3806	1.7832	1.9241	1.9895	0.3393	0.9639	1.3089	1.3787	0.436	1.0931	0.7944	1.6397	0.7674	0.9169	0.9623	0.9045	0.5083
42	glutamate	Amino Acid	Glutamate Metabolism	57	LC/MS Pos Early	561	1500	148.06	56-86-0	611	591	C00025	HMDB00148	1.0298	1.2772	0.7144	1.1966	1.1112	1.2361	0.7136	1.0635	1.0586	0.9025	0.7335	1.055	0.9691	1.1772	0.5852	1.1563	1.2844	1.2514	1.0264	1.0177	0.9274	1.0224	0.8704	1.0177	0.8297	1.2231	0.8257	0.7949
43	glutamine	Amino Acid	Glutamate Metabolism	53	LC/MS Pos Early	563	1291	147.076	56-85-9	5961	5746	C00064	HMDB00641	1.4234	1.1112	1.0218	1.1956	1.268	1.1228	1.0297	1.2448	0.8798	0.8197	0.8045	0.7268	1.4521	1.1225	1.1494	1.2464	1.1152	1.2519	0.9522	0.8611	1.2206	1.2636	1.2652	1.0018	1.0639	0.9988	0.9906	0.8285
1543	glutarate (C5-DC)	Lipid	Fatty Acid, Dicarboxylate	396	LC/MS Polar	339	2900	131.035	110-94-1	743	3618533	C00489	HMDB00661	0.4873	0.9451	0.9741	0.5938	0.7093	1.4338	1.0211	1.7095	0.9789	2.0073	2.0977	1.1251	0.9014	0.956	1.232	0.7622	0.8356	1.6401	1.4415	0.5607	0.8455	2.1817	1.5262	1.7188	0.854	1.4022	1.1404	1.2604
120	glutarylcarnitine (C5-DC)	Amino Acid	Lysine Metabolism	44664	LC/MS Pos Early	100001593	2393	276.144	102636-82-8	71464488	21403175		HMDB13130	0.4534	0.4534	0.6614	1.2058	0.4534	0.4534	0.6675	1	0.4534	0.4534	1.4069	0.8756	0.4534	0.4534	0.4534	0.9207	0.4534	0.4534	1.5712	0.7298	0.4534	0.4534	1.6461	1.7806	0.4534	0.4534	1.4785	1.2059
1151	glycerate	Carbohydrate	Glycolysis, Gluconeogenesis, and Pyruvate Metabolism	1572	LC/MS Polar	1052	2070.4	105.019	600-19-1	752	732	C00258	HMDB00139	1.4328	1.1169	1.2989	1.09	1.1749	0.8822	1.0669	0.8562	1.1029	1.2774	1.3865	0.9342	1.0564	0.6916	0.9404	0.8892	1.2424	1.1414	1.3292	0.8772	1.0088	1.229	1.2135	0.8033	0.9713	0.9572	1.0739	0.7943
2622	glycerol	Lipid	Glycerolipid Metabolism	15122	LC/MS Neg	1254	758	91.0401	56-81-5	753	733	C00116	HMDB00131	3.3445	0.9288	0.7998	0.3631	2.0528	0.9707	0.8578	0.1396	3.139	1.0683	0.396	0.2753	3.0991	0.4819	1.5885	1.0293	4.6518	1.1354	0.9057	2.2349	5.6669	5.6876	3.5686	0.5847	4.5391	1.4229	0.3242	0.1554
2623	glycerol 3-phosphate	Lipid	Glycerolipid Metabolism	43847	LC/MS Pos Early	100000258	580	173.021	29849-82-9	754	734	C00093	HMDB00126	0.882	1.3429	1.712	1.5286	0.8202	1.355	1.1726	0.9468	0.7541	7.7005	1.9241	0.9391	0.6519	0.5091	1.0311	0.6344	1.0313	5.721	2.1352	0.8956	0.6215	15.6367	1.9543	0.8049	0.5606	3.6691	0.8909	0.5755
2058	glycerophosphoethanolamine	Lipid	Phospholipid Metabolism	37455	LC/MS Pos Early	100001620	659	216.063	33049-08-0	123874	110410	C01233	HMDB00114	0.8142	1.2407	1.025	0.8686	0.6729	1.0971	0.9972	0.9912	1.1286	2.422	1.3923	1.0471	1.0054	0.8683	0.8093	0.8183	1.1015	1.6273	1.3013	0.6864	0.8786	3.7453	1.8172	1.2731	0.6272	0.9962	0.6116	0.6585
2628	glycerophosphoglycerol	Lipid	Glycerolipid Metabolism	48857	LC/MS Polar	100001619	2430	245.043		439964	388990	C03274		0.9212	0.957	1.3819	0.9928	0.5861	0.7602	0.7986	0.932	1.03	2.8022	2.1879	0.8918	0.7804	0.7014	1.236	0.7941	1.0183	2.0955	1.4178	0.6974	0.793	3.8852	1.8645	1.1062	0.5793	1.1517	1.0492	1.0114
2060	glycerophosphoinositol*	Lipid	Phospholipid Metabolism	52307	LC/MS Neg	100001621	630	333.059	16824-65-0	167572				0.4592	1.2625	0.4592	0.4592	1.2893	0.4592	0.4592	0.4592	1.1096	0.8314	0.4592	0.4592	1.645	0.9712	0.4627	0.4592	1.0372	0.6541	0.4592	2.0518	0.4592	0.4592	0.4592	0.4592	2.545	0.5452	0.7918	0.4592
2054	glycerophosphorylcholine (GPC)	Lipid	Phospholipid Metabolism	15990	LC/MS Pos Early	100000269	672	258.11	28319-77-9	71920	571409	C00670	HMDB00086	0.9236	1.6229	0.6897	1.1383	0.9403	1.2347	0.8851	0.7356	1.6363	2.7401	1.0531	1.2362	1.3533	1.3014	0.7476	1.3781	1.4241	2.0223	1.0233	0.633	1.2434	2.1529	0.9396	0.6826	1.0359	1.3226	0.8113	0.592
2059	glycerophosphoserine*	Lipid	Phospholipid Metabolism	57404	LC/MS Pos Early	100015666	577	260.053		3081457	2339060			1.1134	1.0799	1.6692	1.0645	0.729	0.7583	0.9817	0.6734	1.0335	1.4939	2.7177	0.8522	0.6774	0.6735	1.0084	0.6869	0.9538	1.4415	2.4231	0.7095	0.765	0.9599	1.9133	1.0095	0.6052	0.7927	1.4163	0.7322
1	glycine	Amino Acid	Glycine, Serine and Threonine Metabolism	58	LC/MS Pos Early	340	1375	76.0393	56-40-6	750	730	C00037	HMDB00123	1.4234	1.0461	0.9461	1.3128	1.546	1.1791	0.9967	1.4551	1.5303	0.9712	0.897	0.8297	1.9405	1.4623	1.1024	0.8525	1.4042	1.0779	0.9253	0.6502	1.3024	0.8589	1.0831	0.8361	1.0388	0.7328	0.7409	0.5564
3204	glycochenodeoxycholate	Lipid	Primary Bile Acid Metabolism	32346	LC/MS Neg	1628	5236.1	448.307	16564-43-5	12544		C05466	HMDB00637	0.2841	0.2102	0.1238	10.9779	0.2417	1.3609	0.1635	33.2213	0.4689	21.7285	0.7146	20.7897	0.4891	0.2881	2.5849	0.2471	0.867	9.5571	0.3639	3.863	0.5918	11.1217	0.2228	18.412	4.3261	2.6959	0.2808	11.3298
3265	glycohyocholate	Lipid	Secondary Bile Acid Metabolism	42574	LC/MS Neg	100004083	5020	464.302						0.3918	0.1936	0.0605	10.7178	0.2463	1.0153	0.0449	16.319	0.4902	22.9318	0.9254	33.5992	0.3193	0.3174	0.9847	0.1702	3.23	13.1501	0.4702	6.5337	0.8306	11.5581	0.2512	17.0694	6.8779	2.4301	0.2164	12.1754
3269	glycohyodeoxycholate	Lipid	Secondary Bile Acid Metabolism	43501	LC/MS Neg	100003868	5070	448.307	13042-33-6	114611	102648			0.5467	0.2722	0.1998	15.7115	1.052	2.8034	0.4439	40.2832	0.3063	10.4972	0.5709	23.5173	0.4269	0.28	0.903	0.1831	0.6979	4.1566	0.2843	2.453	0.7247	8.3272	0.3477	18.1051	5.6679	2.7038	0.4905	17.9002
3239	glycolithocholate	Lipid	Secondary Bile Acid Metabolism	31912	LC/MS Neg	100001064	5357.1	432.312	474-74-8	115245	103116	C15557	HMDB00698	0.1758	0.1758	0.1758	4.1218	0.1758	0.4241	0.2934	7.1502	0.1758	1	0.1758	5.9618	0.1758	0.1758	0.1758	0.1758	0.1758	0.4218	0.1758	0.2171	0.1758	2.0188	0.1758	1.6337	0.7608	0.5544	0.1758	1.3109
3240	glycolithocholate sulfate*	Lipid	Secondary Bile Acid Metabolism	32620	LC/MS Neg	100001657	5011	255.631	15324-64-8	72222	65188	C11301	HMDB02639	0.4488	0.4488	0.4488	3.9752	0.4488	0.4488	0.4488	6.4709	0.4488	0.4488	0.4488	2.2085	0.4488	0.4488	0.4488	0.4488	0.4488	0.5613	0.4488	0.4488	0.4488	1.1838	0.4488	1.4891	0.7465	0.5573	0.4488	1.0434
2831	glycosyl-N-nervonoyl-sphingosine (d18:1/24:1)*	Lipid	Hexosylceramides (HCER)	57369	LC/MS Pos Late	100001878	3990	810.682						0.1895	0.6245	0.1895	0.7632	2.6599	2.5535	3.185	2.0602	0.7133	1.4103	1.6759	0.1895	1.4053	1.1714	1.8547	2.3367	0.1895	0.66	0.1895	0.1895	0.5992	0.5792	0.7251	0.1895	0.1895	0.1895	0.1895	0.1895
2825	glycosyl-N-palmitoyl-sphingosine (d18:1/16:0)	Lipid	Hexosylceramides (HCER)	53013	LC/MS Pos Late	100009272	2623	700.572						0.5304	0.6966	1.0377	0.8713	1.5972	1.686	2.2405	1.6638	1.0728	1.1875	2.185	1.599	0.9441	1.0636	1.6561	1.78	0.9914	1.1593	1.7334	1.336	0.5334	0.7202	0.9171	0.4408	0.2759	0.5657	0.6067	0.8011
765	glycylvaline	Peptide	Dipeptide	18357	LC/MS Pos Early	100000487	2734	175.108	1963-21-9	97417	2006926		HMDB28854	2.0163	0.0629	0.4534	1.8786	2.3461	0.0629	0.0629	0.2528	3.7441	0.1767	0.5393	1.8274	3.53	0.2308	2.5133	3.0643	3.0658	0.2911	2.9475	2.7108	3.6686	0.516	7.4645	4.5678	1.0119	0.17	0.4129	0.7511
4217	guaiacol sulfate	Xenobiotics	Benzoate Metabolism	46111	LC/MS Neg	100004208	2344	203.002		22473	21078		HMDB60013	1.745	1.9108	0.6015	2.6292	2.3829	2.7156	0.6616	6.5063	2.8652	2.4708	1.7155	7.7889	0.4577	0.4735	0.4026	1.0133	1.6445	2.4419	0.9867	1.1785	0.1929	0.3482	0.3642	1.7336	0.6282	0.6536	0.5288	3.1876
474	guanidinoacetate	Amino Acid	Creatine Metabolism	43802	LC/MS Polar	344	2884	116.047	352-97-6	763	743	C00581	HMDB00128	1.369	1.3155	0.7679	0.7176	1.4267	1.4404	1.074	0.741	1.1293	1.3334	1.0179	0.7158	1.2611	1.4564	1.0182	0.5467	1.1802	1.251	0.9341	0.5791	1.1306	1.2867	0.899	0.7223	0.8487	0.8482	0.856	0.5906
509	guanidinosuccinate	Amino Acid	Guanidino and Acetamido Metabolism	32446	LC/MS Polar	100001212	3550	174.052	6133-30-8	97856	88329	C03139	HMDB03157	0.7625	0.551	1.2392	1.4953	0.5631	0.5647	0.7481	0.914	1.5142	2.4612	2.65	1.7689	0.5372	0.4423	0.7894	0.761	0.751	0.8946	1.1774	1.0214	0.7102	1.049	1.2349	1.0651	0.8102	0.7834	1.069	1.1071
3919	guanine	Nucleotide	Purine Metabolism, Guanine containing	32352	LC/MS Pos Early	172	2032	152.057	73-40-5	764	744	C00242	HMDB00132	0.9513	1.3988	1.4209	0.4629	0.8775	1.0283	1.1053	0.3803	1.0222	1.3314	1.0776	0.477	1.2152	1.3139	1.4979	0.753	1.0094	1.5035	1.6696	0.8095	1.3377	2.1851	2.2687	0.4182	0.8183	0.9906	1.1065	0.3975
3918	guanosine	Nucleotide	Purine Metabolism, Guanine containing	1573	LC/MS Neg	1099	1662	282.084	118-00-3	6802	6544	C00387	HMDB00133	4.2298	0.374	0.8982	1.8008	3.2037	0.1963	0.3546	0.3041	4.0864	0.6032	0.8873	0.4326	3.7761	0.2901	3.5807	2.3187	4.6096	0.7625	4.0552	2.7898	4.172	0.7165	3.5779	0.9494	3.511	0.3143	0.8011	0.3838
4082	gulonate*	Cofactors and Vitamins	Ascorbate and Aldarate Metabolism	46957	LC/MS Polar	100001586	2750	195.051	20246-53-1	152304	7969943	C00257	HMDB03290	1.1583	1.0681	1.3175	0.9142	0.9841	0.8978	0.4437	0.6082	0.9024	1.6187	0.6567	0.5483	1.345	0.6333	0.9941	0.654	1.2404	1.9343	1.1252	0.7576	1.4077	2.2716	1.4824	1.122	1.3097	0.7797	0.7695	0.7822
4131	heme	Cofactors and Vitamins	Hemoglobin and Porphyrin Metabolism	41754	LC/MS Pos Late	100001386	1124	616.176	14875-96-8	26945		C00032	HMDB03178	2.5869	4.1653	0.2444	1.575	4.3291	4.9372	1.7114	0.2444	0.9155	1	0.2986	0.2444	0.3714	0.2444	0.2444	0.2444	1.2584	0.4394	0.2444	0.2444	1.9512	0.8794	0.2444	0.2444	0.3128	0.6756	0.2444	0.2444
1448	heneicosapentaenoate (21:5n3)	Lipid	Long Chain Polyunsaturated Fatty Acid (n3 and n6)	57658	LC/MS Neg	100015797	5514	315.233	24257-10-1	11998573	10171040			1.1774	0.334	0.3368	0.2572	1.4987	0.2572	0.2572	0.2572	0.8927	0.2572	0.2572	0.2572	4.5607	0.7923	0.8026	2.0155	5.1372	1.2185	0.5491	2.1452	1.1588	0.2572	0.2572	0.2572	3.1307	0.98	0.5161	0.2572
5615	HEPES	Xenobiotics	Chemical	21248	LC/MS Neg	100000843	1022	237.091	7365-45-9	23831	22278			6.2814	0.1854	0.2395	0.0205	0.0205	0.8242	0.0838	0.0358	12.8598	0.3592	0.4144	0.2748	3.066	0.0205	0.0205	14.4465	0.0205	0.0205	0.0205	0.0205	0.0205	0.0205	0.0205	0.0205	0.0205	0.0205	0.0205	0.0205
1581	heptadecanedioate (C17-DC)	Lipid	Fatty Acid, Dicarboxylate	62869	LC/MS Neg	100019969	4869	299.223	2424-90-0	3083765	2340922			3.5546	1.4979	0.6408	0.7101	0.5757	1.0012	0.3899	0.4847	8.3127	4.849	0.8012	1.8492	1.9949	0.9213	0.8711	2.5081	5.4666	2.625	0.3793	1.6705	9.1304	5.3855	0.8347	0.5146	8.5302	8.2678	0.9988	0.4068
1388	heptanoate (7:0)	Lipid	Medium Chain Fatty Acid	1644	LC/MS Neg	925	3670	129.092	111-14-8	8094	7803	C17714	HMDB00666	0.5845	0.768	1.0891	0.5097	1.3274	0.9413	1.2551	1.2099	0.5908	0.9241	0.7561	0.6187	0.7618	0.9364	0.7244	0.9551	0.8533	1.193	0.6517	0.6337	1.0452	2.0375	0.9264	1.351	1.1225	1.4812	0.9484	0.6491
1453	hexadecadienoate (16:2n6)	Lipid	Long Chain Polyunsaturated Fatty Acid (n3 and n6)	57652	LC/MS Neg	100009394	5398	251.202	28290-73-5	13932172	13628094		HMDB00477	1.7973	1.0833	0.8552	0.2967	4.863	1.0012	0.6744	0.3455	2.1061	1.1466	0.5411	0.3643	2.6289	0.5742	0.9809	2.0145	1.7766	1.441	1.0065	1.2657	2.6001	1.913	0.865	0.2706	2.0743	1.0114	0.489	0.2495
1579	hexadecanedioate (C16-DC)	Lipid	Fatty Acid, Dicarboxylate	35678	LC/MS Neg	100001614	4615	285.207	505-54-4	10459	10027	C19615	HMDB00672	1.121	0.5178	0.2309	0.3496	0.9997	1.3062	0.322	1.0003	5.899	2.6075	0.3103	0.7296	1.4529	0.5173	0.3471	2.0274	5.2726	1.7021	0.2991	1.3118	9.1297	4.3994	0.497	0.4555	11.6768	10.7207	1.5953	0.3591
1438	hexadecatrienoate (16:3n3)	Lipid	Long Chain Polyunsaturated Fatty Acid (n3 and n6)	57651	LC/MS Neg	100009393	5330	249.186	7561-64-0	5312428	4471853			1.5563	1.0018	0.9535	0.2757	4.2013	0.7755	0.747	0.4594	2.2138	0.9982	0.7085	0.4218	2.5658	0.4605	1.0752	2.5037	1.2805	1.0257	0.9849	1.1546	2.1153	2.0263	0.6468	0.2157	2.3066	1.1741	0.6326	0.2805
1580	hexadecenedioate (C16:1-DC)*	Lipid	Fatty Acid, Dicarboxylate	61862	LC/MS Neg	100019975	4380	283.191						1.8298	0.8978	0.3003	0.3386	0.7519	1.4573	0.385	0.6797	8.2106	4.0573	0.5001	0.871	1.9779	0.8584	0.4431	2.4052	6.5826	2.714	0.4368	1.6452	11.984	5.3238	0.7783	0.6527	16.4256	20.9514	2.26	0.4977
1702	hexanoylcarnitine (C6)	Lipid	Fatty Acid Metabolism (Acyl Carnitine, Medium Chain)	32328	LC/MS Pos Early	100000781	3358	260.186	6920-35-0	6426853	4932273		HMDB00705	0.4638	0.9757	1.074	1.6172	0.861	0.7804	1.0243	1.855	0.8666	1.7304	1.2674	1.4336	0.7675	0.7206	0.3122	1.6202	0.7271	1.2594	0.4711	1.4549	0.7322	4.297	0.6605	1.5794	0.6979	0.8204	0.1212	0.9072
1675	hexanoylglycine	Lipid	Fatty Acid Metabolism (Acyl Glycine)	35436	LC/MS Neg	100001527	2900	172.098	24003-67-6	99463	89859		HMDB00701	0.3514	0.3514	1.3574	0.8112	0.4852	0.7526	1.193	0.5362	0.3514	0.5731	0.7602	0.4126	0.5003	1.6729	1.1869	1.4851	0.6501	1.9808	0.9984	1.2571	0.6025	2.9743	2.5794	0.6974	1.0921	1.6985	1.67	0.7452
4180	hippurate	Xenobiotics	Benzoate Metabolism	15753	LC/MS Neg	100000014	2106.9	178.051	495-69-2	464	451	C01586	HMDB00714	0.9621	1.2584	0.2978	0.4739	1.4316	1.9255	0.542	0.7913	1.0633	1.7567	0.6656	0.6804	1.5657	1.3194	0.477	0.4342	1.2128	2.0026	0.6222	0.4105	1.7169	5.1855	1.0296	0.7882	2.1451	2.3683	0.6806	0.5286
83	histamine	Amino Acid	Histidine Metabolism	1574	LC/MS Pos Early	354	3035	112.087	51-45-6	774	753	C00388	HMDB00870	9.6535	0.1967	0.8141	4.8402	7.3038	0.1522	0.2022	0.3718	6.8197	0.0218	0.9843	0.5846	8.6952	0.1575	11.2321	4.1926	3.1635	0.0083	11.1025	2.3995	2.2885	0.2454	7.5903	0.775	8.0245	0.0556	1.7043	0.695
67	histidine	Amino Acid	Histidine Metabolism	59	LC/MS Neg	355	755.9	154.062	5934-29-2	6274	752	C00135	HMDB00177	1.0595	1.0236	0.9161	1.0442	1.2192	1.3622	1.1235	1.2489	0.899	1.1035	0.9278	0.9997	1.1318	1.0302	1.0219	1.0003	0.9366	1.1625	1.1096	0.7981	1.0832	1.3126	1.3063	1.099	1.0174	1.4607	0.974	0.7811
4592	histidine betaine (hercynine)*	Xenobiotics	Food Component/Plant	62278	LC/MS Pos Early	100004059	2094	198.124	534-30-5	3083620	2340795			1.8157	0.8019	0.5415	1.2403	1.8741	0.9396	0.9853	1.7994	2.0206	0.7239	1.0197	4.1841	0.8906	0.7511	0.5111	1.0932	1.776	0.7563	0.851	1.2377	1.3881	0.6867	0.7097	1.4273	2.6157	1.4456	1.8828	2.7473
770	histidylalanine	Peptide	Dipeptide	42027	LC/MS Neg	100003542	970	225.099	16874-75-2	351667	312232		HMDB28878	0.212	0.212	0.212	1.2494	0.212	0.212	0.9344	0.4816	0.212	9.1947	6.4402	0.212	0.212	1.2954	0.8114	0.9599	0.3554	0.212	0.212	1.4133	0.4199	17.309	0.212	0.7792	0.212	15.6277	3.3995	1.6765
441	homoarginine	Amino Acid	Urea cycle; Arginine and Proline Metabolism	22137	LC/MS Pos Early	100000961	2882	189.135	156-86-5	9085	8732	C01924	HMDB00670	1.0635	1.0829	0.9784	0.9421	1.3785	1.1991	1.2843	0.8088	1.0643	0.9989	1.2441	0.7561	1.3417	1.3608	1.4372	0.8538	1.0639	1.0018	1.0427	0.7299	1.6946	1.1693	1.6043	1.6692	0.9082	1.1431	1.0322	0.8909
442	homocitrulline	Amino Acid	Urea cycle; Arginine and Proline Metabolism	22138	LC/MS Polar	100000963	3006.8	188.104	1190-49-4	65072	58582	C02427	HMDB00679	2.003	1.6348	1.7532	2.2033	0.8678	0.5588	0.4847	1.2695	0.8555	0.8919	1.1641	1.2787	0.6842	0.6403	0.6814	1.0477	1.5069	1.214	0.9704	1.6252	0.8148	0.7272	0.9805	1.5022	0.9899	0.852	1.088	1.6956
4595	homostachydrine*	Xenobiotics	Food Component/Plant	33009	LC/MS Pos Early	100001550	1750	158.118	1195-94-4	441447	390180	C08283	HMDB33433	1.0274	0.8543	0.8796	2.2172	1.0985	0.9467	0.9526	2.0934	0.9491	0.7646	0.8577	1.4399	0.7872	0.6549	0.6394	1.5498	0.9974	0.8631	0.9082	1.1911	1.0786	1.0135	0.9761	1.9386	1.248	1.1477	1.1603	1.892
[truncated: 305 more rows]

## Sheet: Pathway Heat Map
	Children's Hospital of Pittsburgh CHPB-02-19VW Myocardial ischemia and reperfusion, porcine case control
[truncated: 741 more rows]
